# Supplementary material for: Causal links between gut microbiota, plasma metabolites, and insomnia: Insights from Mendelian randomization
Source: Dialogues Clin Neurosci. 2026 Feb 27;28(1):85–94. doi: 10.1080/19585969.2026.2636470 (PMC12951660; doi:10.1080/19585969.2026.2636470)
Supplement: Supplementary tables.xlsx [file TDCN_A_2636470_SM1589.xlsx]

## Sheet: Table 1
Table 1 Instrumental variables of gut microbiota after clumping and exclusion of week IVs
Gut microbiota	SNP	effect_allele.exposure	other_allele.exposure	beta.exposure	se.exposure	pval.exposure	eaf.exposure	R2	F
class Actinobacteria	rs3940549	G	A	0.0856809	0.00684579	6.11476e-36	0.421891	0.0128229	156.647
class Actinobacteria	rs7369560	C	T	0.0761084	0.0161327	2.38587e-06	0.0450924	0.000321642	22.2562
class Actinobacteria	rs6932959	G	A	0.0360087	0.00708867	3.77924e-07	0.335134	0.00192972	25.8039
class Actinobacteria	rs4764026	C	A	0.0339505	0.00697091	1.11423e-06	0.357958	0.00182964	23.7199
class Actinobacteria	rs3803488	A	G	0.0368617	0.00798195	3.8721e-06	0.226043	0.00125227	21.3271
class Actinobacteria	rs72660102	G	A	0.0581274	0.0123557	2.54488e-06	0.0784297	0.000536899	22.1323
class Bacilli A	rs4988235	G	A	-0.0100068	0.00176621	1.46433e-08	0.414723	0.00261506	32.1001
class Bacilli A	rs4910383	T	C	0.0217642	0.00416474	1.73381e-07	0.0432838	0.000379555	27.3092
class Bacilli A	rs12417836	T	C	0.0163911	0.00347073	2.32772e-06	0.0655821	0.000458731	22.3036
class Bacilli A	rs141470488	A	G	0.040303	0.00784663	2.80133e-07	0.0120087	0.000105054	26.382
class Bacilli A	rs12045973	T	C	-0.00942261	0.00199661	2.36653e-06	0.241256	0.00136831	22.2718
class Bacilli A	rs8133184	C	G	0.0102439	0.00221329	3.68575e-06	0.182945	0.00107469	21.4217
class Bacilli A	rs6517454	T	G	0.0243739	0.00505241	1.40557e-06	0.0301651	0.000228514	23.273
class Bacilli A	rs77458651	A	G	-0.0107196	0.00229813	3.09386e-06	0.166525	0.00101353	21.7574
class Bacilli A	rs1989105	C	G	0.00843744	0.00176278	1.69766e-06	0.396862	0.00184051	22.91
class Brachyspirae	rs181723532	T	C	0.0892356	0.0194983	4.72631e-06	0.0263247	0.000180184	20.9451
class Brachyspirae	rs12358422	G	A	0.0664038	0.0141901	2.87454e-06	0.0497479	0.000347444	21.8985
class Brachyspirae	rs146992520	G	A	0.0508346	0.010612	1.66537e-06	0.0974168	0.000677177	22.9469
class Brachyspirae	rs77358038	G	A	0.0609731	0.0116016	1.47561e-07	0.0808296	0.000688754	27.6211
class Brachyspirae	rs75542355	G	T	0.10418	0.0210811	7.73779e-07	0.0217062	0.000174057	24.4221
class Brachyspirae	rs75450753	A	T	0.0677548	0.0142967	2.14573e-06	0.0513018	0.000366882	22.4599
class Brachyspirae	rs72990560	T	C	0.0435354	0.00927237	2.66379e-06	0.130277	0.000838318	22.0447
class Brachyspirae	rs144137514	A	T	0.136534	0.0287664	2.0717e-06	0.0120339	8.98909e-05	22.5274
class Clostridia	rs62290704	G	A	-0.0832072	0.0179322	3.48241e-06	0.014445	0.000102875	21.5305
class Clostridia	rs117931457	A	G	0.0784282	0.0166815	2.58248e-06	0.0163865	0.000119575	22.1042
class Clostridia	rs7371606	G	A	-0.0289236	0.00451625	1.51021e-10	0.328615	0.00303714	41.0156
class Clostridia	rs16861477	A	T	0.0431845	0.00912159	2.19794e-06	0.0571331	0.000405237	22.4138
class Clostridia	rs181626309	A	G	-0.0733088	0.0155751	2.51642e-06	0.0185845	0.000135616	22.1539
class Clostridia	rs141350591	A	G	0.0969072	0.0192787	4.99133e-07	0.0119288	9.99535e-05	25.2672
class Clostridia	rs10499262	C	A	-0.0295495	0.0061318	1.44238e-06	0.140013	0.000938515	23.2233
class Desulfovibrionia	rs7112442	T	C	0.168797	0.0367408	4.34276e-06	0.0264617	0.000182499	21.1073
class Desulfovibrionia	rs867897	G	C	0.0572845	0.0120412	1.96127e-06	0.454515	0.00188331	22.6326
class Desulfovibrionia	rs642387	G	A	-0.0690588	0.0120748	1.06995e-08	0.374136	0.00257066	32.7098
class Desulfovibrionia	rs2035917	C	A	0.0627646	0.0127234	8.09739e-07	0.325492	0.00179311	24.3345
class Desulfovibrionia	rs9552610	G	A	0.0723367	0.0152774	2.19182e-06	0.185583	0.00113726	22.4191
class Desulfovibrionia	rs12105413	T	C	0.123714	0.0256407	1.40068e-06	0.0559205	0.000412491	23.2797
class Desulfovibrionia	rs62037249	A	G	-0.0948139	0.0193568	9.67078e-07	0.104396	0.000752893	23.9926
class Elusimicrobia	rs114363199	T	C	0.0678606	0.0140789	1.43543e-06	0.0150439	0.00011554	23.2326
class Elusimicrobia	rs62436714	T	A	-0.0168881	0.00362129	3.10787e-06	0.402046	0.00175483	21.7488
class Elusimicrobia	rs569462915	T	A	0.0818623	0.0144321	1.40944e-08	0.0145942	0.000155296	32.1743
class Elusimicrobia	rs10240161	T	C	0.0706493	0.0150266	2.58111e-06	0.0132646	9.71059e-05	22.1052
class Elusimicrobia	rs75814905	T	C	0.0645817	0.0124214	2.00117e-07	0.0200312	0.000178096	27.032
class Elusimicrobia	rs1501920	T	C	0.027684	0.00587132	2.41564e-06	0.0963444	0.000649639	22.2324
class Elusimicrobia	rs6724155	T	C	0.0802088	0.0162628	8.13747e-07	0.0112529	9.08364e-05	24.325
class Elusimicrobia	rs7590649	T	C	0.0200396	0.00411621	1.12472e-06	0.21917	0.00136137	23.7019
class Elusimicrobia	rs73082692	A	G	0.0253043	0.00512934	8.08739e-07	0.128718	0.000916052	24.3369
class Elusimicrobia	rs6073359	A	G	0.0170669	0.00362991	2.57951e-06	0.333529	0.00164926	22.1064
class Elusimicrobia	rs146382851	C	A	0.0494626	0.0107566	4.25852e-06	0.0258796	0.000178908	21.1448
class Elusimicrobia	rs7262243	T	C	0.0470963	0.0102786	4.60602e-06	0.0281987	0.000193094	20.9945
class Elusimicrobia	rs60319374	C	G	0.0246304	0.00481204	3.07984e-07	0.145696	0.00109446	26.199
class Elusimicrobia	rs142122879	A	T	0.0847927	0.0169184	5.39056e-07	0.0103309	8.61952e-05	25.1188
class Elusimicrobia	rs4959699	C	T	0.0168958	0.00358626	2.46191e-06	0.37633	0.00174845	22.196
class Elusimicrobia	rs80045498	G	C	0.037387	0.00785611	1.94582e-06	0.0503876	0.000363708	22.6478
class Elusimicrobia	rs6004856	G	A	0.0288337	0.00627983	4.40118e-06	0.0804101	0.000523198	21.0817
class Elusimicrobia	rs117944878	A	G	0.0390502	0.00838169	3.17766e-06	0.0439701	0.000306245	21.7062
class Elusimicrobia	rs3786204	C	G	-0.0171716	0.00358442	1.66265e-06	0.353415	0.00176016	22.9501
class Elusimicrobia	rs11074732	G	A	0.0167834	0.00363301	3.84304e-06	0.355565	0.00164128	21.3416
class Elusimicrobia	rs190940994	T	C	0.0405963	0.00852202	1.9008e-06	0.0415196	0.000303096	22.6928
class Elusimicrobia	rs143819596	T	C	0.0745544	0.0149627	6.27084e-07	0.013284	0.000109221	24.8271
class Fibrobacteria	rs7250654	G	A	0.0206978	0.00413798	5.67653e-07	0.113553	0.000845239	25.0191
class Fibrobacteria	rs34814525	G	A	0.0116821	0.00255655	4.8894e-06	0.452377	0.00173609	20.8801
class Fibrobacteria	rs7138143	T	C	-0.0140111	0.00266294	1.42873e-07	0.338443	0.00208032	27.6835
class Fibrobacteria	rs34905826	C	G	0.0307628	0.00651171	2.30992e-06	0.0397641	0.000286014	22.3183
class Fibrobacteria	rs34657897	A	C	0.0333696	0.00719424	3.51155e-06	0.0327024	0.000228417	21.5145
class Fibrobacteria	rs753897	A	G	-0.0126427	0.0027239	3.46062e-06	0.337718	0.00161715	21.5426
class Fibrobacteria	rs13391970	C	T	-0.0227082	0.00454096	5.71081e-07	0.0849168	0.0006522	25.0075
class Fibrobacteria	rs112448126	A	G	0.0372008	0.00780632	1.88412e-06	0.0275763	0.00020439	22.7097
class Fibrobacteria	rs2418034	T	C	-0.0154083	0.00309471	6.39415e-07	0.21907	0.00142338	24.7896
class Fibrobacteria	rs28730413	A	C	-0.0120771	0.0025457	2.09417e-06	0.469876	0.0018816	22.5067
class Fimbriimonadia	rs56052861	C	T	-0.0348468	0.00617577	1.67596e-08	0.121462	0.00114025	31.8378
class Fimbriimonadia	rs1328032	C	T	-0.0242793	0.0049895	1.13834e-06	0.189808	0.00122213	23.6787
class Fimbriimonadia	rs9582762	C	G	0.0300355	0.00611546	9.04262e-07	0.110579	0.000796248	24.1219
class Fimbriimonadia	rs2501366	T	C	-0.0205011	0.00430538	1.91931e-06	0.327281	0.00167549	22.6742
class Fimbriimonadia	rs9458712	G	A	-0.0601023	0.0130033	3.7991e-06	0.0232951	0.00016314	21.3636
class Fimbriimonadia	rs2798727	A	C	0.0370664	0.00809792	4.71074e-06	0.0607721	0.000401371	20.9514
class Fimbriimonadia	rs145987219	T	C	-0.0554041	0.0119573	3.59542e-06	0.0276327	0.00019361	21.4693
class Fimbriimonadia	rs6477567	G	A	0.0472979	0.00982455	1.47749e-06	0.0417818	0.000311434	23.1771
class Fimbriimonadia	rs2194925	C	G	-0.0183761	0.00398937	4.09964e-06	0.397453	0.00170542	21.2177
class koll11	rs72666121	A	G	-0.0346278	0.00717998	1.41538e-06	0.036859	0.000277136	23.2597
class koll11	rs7662528	T	C	-0.0126397	0.00271444	3.21682e-06	0.476435	0.00181528	21.6827
class koll11	rs11132190	G	T	0.0198346	0.00430121	3.99966e-06	0.113606	0.000718704	21.265
class koll11	rs1748993	C	A	0.0133462	0.002766	1.3994e-06	0.401602	0.00187782	23.2815
class Leptospirae	rs7522194	A	C	0.0153121	0.00311174	8.62124e-07	0.23947	0.00148009	24.2138
class Leptospirae	rs17025267	T	C	0.012768	0.00265836	1.56336e-06	0.484787	0.0019338	23.0684
class Leptospirae	rs9573330	A	G	-0.0128019	0.00274041	2.98968e-06	0.365436	0.00169848	21.8232
class Leptospirae	rs113498618	C	G	0.0355772	0.00631841	1.79458e-08	0.045976	0.00046674	31.705
class Leptospirae	rs774854	T	C	0.0172668	0.00336107	2.78725e-07	0.192866	0.00137888	26.3918
class Leptospirae	rs7620083	C	T	0.0517562	0.0113049	4.68973e-06	0.0141921	9.84208e-05	20.96
class Leptospirae	rs74722211	A	G	-0.0335416	0.00730589	4.41052e-06	0.0335796	0.000229572	21.0776
class SAR324	rs173866	A	G	-0.054152	0.00980841	3.37121e-08	0.0311498	0.000308745	30.4812
class SAR324	rs4698504	T	C	0.0164671	0.00350793	2.67587e-06	0.383786	0.00174908	22.036
class SAR324	rs10033651	T	C	-0.0168558	0.00340943	7.65843e-07	0.460723	0.00203818	24.4419
class SAR324	rs140853555	A	G	0.03049	0.00655004	3.24085e-06	0.0717289	0.000484231	21.6684
class SAR324	rs73357467	G	A	0.0581205	0.0127006	4.73495e-06	0.0186367	0.000128548	20.9416
class SAR324	rs533359	G	A	0.0164273	0.00338891	1.25109e-06	0.478992	0.00196807	23.497
class Spirochaetia	rs11032875	G	A	0.0796825	0.0170868	3.11035e-06	0.0144036	0.000103617	21.7473
class Spirochaetia	rs7935045	A	T	0.0289679	0.00630656	4.36298e-06	0.117899	0.000736434	21.0984
class Spirochaetia	rs11021135	C	T	0.085178	0.0171285	6.5965e-07	0.0142881	0.000116895	24.7295
class Spirochaetia	rs6133475	T	C	0.0197257	0.00430263	4.54926e-06	0.314986	0.0015221	21.0183
class Spirochaetia	rs60736904	G	C	0.0273498	0.00594309	4.18555e-06	0.131663	0.000812629	21.1779
class Spirochaetia	rs335675	C	T	0.0654333	0.0138725	2.39626e-06	0.0219343	0.00016019	22.2479
class Spirochaetia	rs115171589	G	C	0.083467	0.0159668	1.71785e-07	0.0166245	0.00014994	27.3271
class Spirochaetia	rs117996130	G	A	0.047992	0.0101079	2.05469e-06	0.0420482	0.000304764	22.5432
class Spirochaetia	rs140034260	T	C	0.0586322	0.0117819	6.47563e-07	0.029501	0.000237974	24.7652
class Spirochaetia	rs11625225	A	G	0.0897926	0.0191586	2.77505e-06	0.0113751	8.29081e-05	21.9661
class Spirochaetia	rs56684026	T	C	0.035225	0.00706195	6.10079e-07	0.0911436	0.000691721	24.8801
class Spirochaetia	rs4694070	C	T	0.0193148	0.00417973	3.81777e-06	0.362865	0.00165698	21.3542
class Spirochaetia	rs117182563	C	G	0.0934462	0.0177942	1.50867e-07	0.0130691	0.000119387	27.5782
class Spirochaetia	rs71467913	C	T	0.0772851	0.0165759	3.12394e-06	0.0153612	0.000110356	21.7389
class Spirochaetia	rs145080215	G	A	0.0569663	0.0123726	4.13994e-06	0.0284707	0.0001968	21.1989
class Spirochaetia	rs78829186	A	G	0.0515843	0.0101468	3.69958e-07	0.042099	0.000349805	25.845
class Spirochaetia	rs4875609	C	T	-0.0186563	0.00406175	4.36567e-06	0.410932	0.00171402	21.0972
class Spirochaetia	rs117726908	C	A	0.122623	0.0193933	2.56605e-10	0.0111223	0.000147582	39.9798
class Syntrophomonadia	rs11103099	T	G	0.0179373	0.00368285	1.11319e-06	0.171388	0.00113067	23.7217
class Syntrophomonadia	rs1432319	T	G	0.0223458	0.0046683	1.69537e-06	0.0967252	0.000671878	22.9126
class Syntrophomonadia	rs9917264	A	C	0.0162691	0.00341011	1.83456e-06	0.244728	0.001412	22.7609
class Syntrophomonadia	rs112267040	T	C	0.0223145	0.00481217	3.53336e-06	0.092699	0.000606981	21.5027
class Syntrophomonadia	rs115829547	G	T	0.0594281	0.0115423	2.62267e-07	0.0142833	0.000125267	26.5093
class Syntrophomonadia	rs3094193	G	T	0.0132038	0.00288207	4.61962e-06	0.374916	0.00165089	20.9889
class Thermococci	rs73932466	T	C	0.0345972	0.00605164	1.08424e-08	0.123047	0.00118369	32.684
class Thermococci	rs115656721	C	G	-0.0409592	0.00872479	2.67159e-06	0.0544872	0.000381076	22.0391
class Thermococci	rs7970951	C	G	-0.0231534	0.00480281	1.42982e-06	0.233588	0.00139639	23.2401
class Thermococci	rs61745191	T	C	0.0350454	0.00726661	1.41558e-06	0.0822441	0.000589233	23.2594
class Thermococci	rs118142032	A	T	0.0450245	0.00963828	2.99118e-06	0.0449467	0.000314399	21.8222
class Thermoprotei	rs11649655	C	T	0.0152098	0.00327277	3.3618e-06	0.395931	0.00173372	21.5981
class Thermoprotei	rs7185937	A	T	0.0175287	0.00373909	2.75944e-06	0.258031	0.00141215	21.977
class Thermoprotei	rs148122749	C	G	0.0545738	0.00942292	6.97183e-09	0.0304465	0.000332325	33.5427
class Thermoprotei	rs2222721	C	T	0.0168014	0.00338748	7.05468e-07	0.363982	0.00191136	24.6001
class UBP9	rs10045343	T	G	0.0421419	0.00865378	1.11729e-06	0.0829555	0.000605492	23.7146
class UBP9	rs11625079	G	A	-0.0263582	0.00479539	3.87248e-08	0.457204	0.00251644	30.2123
class UBP9	rs73243670	A	C	-0.0497263	0.0102115	1.11803e-06	0.0584899	0.000438284	23.7134
class UBP9	rs112369256	C	T	-0.0412737	0.00899259	4.43787e-06	0.075143	0.000491357	21.0658
class UBP9	rs6768820	C	T	-0.0261327	0.00548167	1.86722e-06	0.245222	0.00141182	22.727
class UBP9	rs11033879	G	A	-0.0429675	0.00863243	6.4427e-07	0.0814702	0.000622247	24.775
class UBP9	rs6592854	A	G	-0.028768	0.00629596	4.89404e-06	0.16717	0.000975589	20.8783
class UBP9	rs140908328	A	C	0.121315	0.0225478	7.43422e-08	0.011289	0.000108443	28.9481
class UBP9	rs1793560	T	C	-0.021892	0.00471872	3.49433e-06	0.458235	0.0017934	21.524
class UBP9	rs10756553	G	A	-0.0233953	0.00471796	7.09392e-07	0.494784	0.00206299	24.5894
family Alteromonadaceae	rs9506420	C	T	0.0355162	0.00730646	1.16835e-06	0.0366795	0.000280214	23.6287
family Alteromonadaceae	rs62463250	C	A	-0.0188957	0.00395694	1.79412e-06	0.142371	0.000934511	22.8038
family Alteromonadaceae	rs2586183	T	A	0.0128685	0.00270837	2.02031e-06	0.454492	0.00187855	22.5756
family Alteromonadaceae	rs12720529	A	G	0.0420362	0.00903029	3.23946e-06	0.0235234	0.000167056	21.6692
family Alteromonadaceae	rs328501	C	G	-0.0170641	0.00296328	8.48558e-09	0.321326	0.00242709	33.1605
family Aneurinibacillaceae	rs556888635	C	T	-0.0967238	0.0204448	2.23446e-06	0.012901	9.56625e-05	22.3821
family Aneurinibacillaceae	rs2005255	G	A	-0.0614355	0.0107976	1.27235e-08	0.0455161	0.000472035	32.3731
family Aneurinibacillaceae	rs4740421	C	T	0.0241986	0.00513066	2.39973e-06	0.269532	0.00146995	22.2451
family Aneurinibacillaceae	rs12403333	C	G	-0.0419748	0.00814189	2.53073e-07	0.0816961	0.000669223	26.5783
family Aneurinibacillaceae	rs28715598	T	C	-0.0218903	0.00457066	1.67357e-06	0.417319	0.00187198	22.9375
family Aneurinibacillaceae	rs78877230	T	C	0.0276926	0.00593026	3.01624e-06	0.170662	0.00103587	21.8062
family Aneurinibacillaceae	rs4324912	C	T	0.0211039	0.00453462	3.25634e-06	0.42762	0.00177927	21.6593
family Atopobiaceae	rs6932768	C	A	-0.0300223	0.00636178	2.36813e-06	0.491573	0.00186812	22.2705
family Atopobiaceae	rs142752106	C	G	0.0672541	0.0145762	3.95056e-06	0.050608	0.000343297	21.2887
family Atopobiaceae	rs544038	C	T	0.125588	0.0267584	2.68695e-06	0.0144611	0.000105368	22.028
family Atopobiaceae	rs76980483	T	C	0.118754	0.0257583	4.0205e-06	0.0155248	0.000109031	21.255
family Atopobiaceae	rs1518655	A	G	-0.0381364	0.00818362	3.16072e-06	0.194047	0.00113989	21.7164
family Atopobiaceae	rs78875968	G	C	0.131684	0.0278415	2.2477e-06	0.0133243	9.87089e-05	22.3708
family Bacillaceae A	rs3774209	A	C	-0.0141214	0.00288646	9.96693e-07	0.394164	0.00191828	23.9345
family Bacillaceae A	rs6763811	C	T	-0.017089	0.00299326	1.13535e-08	0.318764	0.00237557	32.5945
family Bacillaceae A	rs114697521	C	T	0.0502133	0.0102809	1.03884e-06	0.0195352	0.000153349	23.8548
family Bacillaceae A	rs1371483	T	C	0.0311724	0.0064905	1.56483e-06	0.0480364	0.000354023	23.0666
family Bacillaceae A	rs1879087	C	T	-0.0261238	0.00563526	3.55602e-06	0.0677321	0.000455446	21.4904
family Bifidobacteriaceae	rs62168795	C	T	0.159607	0.0144582	2.47217e-28	0.418166	0.0099513	121.864
family Bifidobacteriaceae	rs1805488	C	T	0.119774	0.0255115	2.66734e-06	0.084035	0.000569441	22.0421
family Bifidobacteriaceae	rs3809260	G	T	0.0655972	0.0141219	3.39963e-06	0.422378	0.00176679	21.5767
family Bifidobacteriaceae	rs72650093	T	C	-0.277438	0.0606477	4.77167e-06	0.0136203	9.43606e-05	20.9268
family Bifidobacteriaceae	rs76648959	A	G	-0.188966	0.0367971	2.81619e-07	0.0373665	0.000318376	26.3718
family Bin127	rs10912146	C	T	-0.0287826	0.00611866	2.55027e-06	0.221532	0.0012808	22.1283
family Bin127	rs78883023	C	A	-0.109125	0.0234399	3.23159e-06	0.0121131	8.70475e-05	21.6739
family Bin127	rs11691153	C	T	-0.028425	0.00599414	2.11481e-06	0.22931	0.00133385	22.4878
family Bin127	rs1190807	T	C	-0.0312236	0.00643966	1.2431e-06	0.19604	0.00124359	23.5093
family Bin127	rs4880308	C	G	-0.0381562	0.00754211	4.21266e-07	0.133942	0.000996471	25.5944
family Borreliaceae	rs115637942	A	G	0.101428	0.0221918	4.86522e-06	0.0138795	9.59602e-05	20.8896
family Borreliaceae	rs4589687	A	C	-0.0247198	0.00537234	4.19843e-06	0.368151	0.00165295	21.1721
family Borreliaceae	rs4973125	G	A	0.0279911	0.00554068	4.37379e-07	0.321807	0.00186947	25.5219
family Borreliaceae	rs60458630	A	G	0.128903	0.0232874	3.10677e-08	0.012576	0.000127699	30.6397
family Borreliaceae	rs12741629	A	T	0.0270513	0.00516911	1.66546e-07	0.492347	0.00229742	27.387
family Brachyspiraceae	rs181723532	T	C	0.101522	0.0220369	4.08698e-06	0.0263247	0.00018258	21.2236
family Brachyspiraceae	rs12358422	G	A	0.0757794	0.0160378	2.30059e-06	0.0497479	0.000354228	22.3261
family Brachyspiraceae	rs77358038	G	A	0.0691249	0.0131122	1.35092e-07	0.0808296	0.000693012	27.7919
family Brachyspiraceae	rs146992520	G	A	0.060088	0.0119937	5.44403e-07	0.0974168	0.000740708	25.0997
family Brachyspiraceae	rs296272	T	C	-0.031871	0.00693535	4.31833e-06	0.459673	0.00176042	21.1181
family Brachyspiraceae	rs75542355	G	T	0.111469	0.0238259	2.89009e-06	0.0217062	0.000155998	21.8882
family Brachyspiraceae	rs75450753	A	T	0.0792624	0.0161581	9.32237e-07	0.0513018	0.000393071	24.0632
family CAG-433	rs4293327	A	G	-0.0807031	0.0171431	2.50633e-06	0.24937	0.00139229	22.1616
family CAG-433	rs185174116	A	T	0.178715	0.0315649	1.4977e-08	0.0596416	0.00060341	32.0563
family CAG-433	rs76904272	A	G	0.152466	0.0309743	8.5516e-07	0.0611008	0.000466515	24.2294
family CAG-433	rs140969351	A	T	0.281521	0.0566916	6.84069e-07	0.0172792	0.000140538	24.6595
family CAG-433	rs181717897	A	G	0.248533	0.0491992	4.38203e-07	0.0230485	0.000192852	25.5183
family CAG-433	rs174069	T	C	-0.0935452	0.0203034	4.07801e-06	0.157771	0.000946715	21.2278
family CAG-449	rs1012436	T	C	0.0482829	0.0104757	4.04536e-06	0.444857	0.00176077	21.2432
family CAG-449	rs74618463	T	C	0.200073	0.0430425	3.34737e-06	0.0141082	0.000100865	21.6064
family CAG-449	rs138363248	T	C	0.163425	0.0350042	3.03074e-06	0.021816	0.000156117	21.797
family CAG-449	rs79827100	T	G	0.107963	0.0231847	3.21398e-06	0.0513814	0.000354733	21.6844
family CAG-449	rs1530023	A	C	0.0618585	0.0133361	3.51074e-06	0.183471	0.00108177	21.515
family CAG-449	rs118040875	T	G	0.157668	0.0333677	2.29925e-06	0.024066	0.000176001	22.3272
family CAG-449	rs139688932	A	C	0.191506	0.0342385	2.22801e-08	0.0233165	0.000239116	31.2849
family CAG-449	rs150951511	C	T	0.140952	0.0301747	2.99448e-06	0.0297489	0.000211382	21.8201
family CAG-449	rs9550215	A	G	-0.0493376	0.0107534	4.47313e-06	0.36545	0.00163838	21.0506
family CAG-552	rs35515607	C	A	-0.106747	0.016886	2.58823e-10	0.363683	0.00310392	39.963
family CAG-552	rs62572809	A	G	-0.148944	0.0310931	1.66566e-06	0.0724747	0.00051771	22.9466
family CAG-552	rs2231409	A	G	0.263614	0.0566243	3.23207e-06	0.0204511	0.000145724	21.6736
family CAG-552	rs4725984	T	C	0.0810388	0.0174319	3.33743e-06	0.308791	0.0015482	21.6121
family CAG-698	rs148810840	T	C	0.124379	0.0269781	4.01955e-06	0.0294019	0.000203584	21.2555
family CAG-698	rs148334079	A	T	2.16927	0.350429	6.00396e-10	0.000182183	2.34268e-06	38.3201
family CAG-698	rs60183000	C	T	0.184984	0.0399864	3.72484e-06	0.0132639	9.40097e-05	21.4015
family CAG-698	rs7044085	C	G	0.120457	0.0250798	1.56346e-06	0.0336652	0.000251873	23.0683
family CAG-698	rs62245631	A	G	0.15487	0.0310931	6.33063e-07	0.0223368	0.000181833	24.8088
family CAG-698	rs11136480	T	C	0.0519496	0.009844	1.31111e-07	0.311446	0.00200447	27.8497
family CAG-698	rs2436180	A	G	0.189207	0.0404637	2.92569e-06	0.0129783	9.40036e-05	21.8647
family CAG-698	rs12426418	C	T	0.0492945	0.0106651	3.79988e-06	0.24584	0.00132935	21.3632
family CAG-698	rs59302213	G	T	0.0629038	0.0133982	2.6668e-06	0.136364	0.00087126	22.0425
family CAG-698	rs116380795	C	T	0.17853	0.0344908	2.26496e-07	0.0177912	0.000157138	26.7927
family CAG-698	rs34523864	C	A	-0.0716012	0.0139717	2.97963e-07	0.12273	0.000949036	26.2629
family CAG-698	rs112021845	T	C	0.159943	0.0337907	2.20851e-06	0.0184157	0.000135928	22.4045
family CAG-826	rs56316309	C	G	0.0613921	0.0132922	3.86233e-06	0.0933512	0.000605964	21.332
family CAG-826	rs16953191	C	T	0.143257	0.0307038	3.07457e-06	0.0160504	0.000115389	21.7694
family CAG-826	rs626210	A	G	-0.0399769	0.00864324	3.74198e-06	0.279708	0.00144656	21.3927
family CAG-826	rs1933631	C	A	-0.0367832	0.00782136	2.56472e-06	0.401141	0.00178325	22.1174
family CAG-826	rs2317332	A	G	0.145813	0.0317797	4.46991e-06	0.014894	0.000103668	21.052
family CAG-826	rs73812261	T	C	0.0678542	0.0136983	7.28994e-07	0.0851584	0.000641579	24.5369
family CAG-826	rs117328870	A	G	0.132329	0.0283623	3.0762e-06	0.0191718	0.000137385	21.7684
family CAG-826	rs141163986	G	A	0.0813173	0.017586	3.76447e-06	0.0505817	0.000344619	21.3812
family CAG-977	rs118190131	A	G	0.114527	0.0245391	3.05446e-06	0.0160612	0.000115532	21.782
family CAG-977	rs9812472	G	T	0.0339631	0.00733075	3.60467e-06	0.231896	0.00128318	21.4644
family CAG-977	rs1746329	A	G	0.121096	0.023144	1.67427e-07	0.0183255	0.000165296	27.3768
family CAG-977	rs149226133	A	G	0.14009	0.0292512	1.67443e-06	0.0114247	8.69437e-05	22.9365
family CAG-977	rs76452646	T	G	0.175177	0.0323615	6.19326e-08	0.00917508	8.94047e-05	29.302
family CAG-977	rs112711312	A	G	0.172066	0.0291864	3.73736e-09	0.0113464	0.000130854	34.7559
family CAG-977	rs1402414	T	C	0.0401158	0.00861906	3.25063e-06	0.150942	0.000931784	21.6626
family CAG-977	rs12188587	G	A	0.125084	0.0246387	3.83988e-07	0.0161345	0.000137314	25.7732
family CAG-977	rs72974335	T	C	0.125757	0.0220718	1.21483e-08	0.0196293	0.000209672	32.463
family Caloranaerobacteraceae	rs6692973	G	A	0.0268012	0.00585155	4.64558e-06	0.499328	0.0017602	20.9781
family Caloranaerobacteraceae	rs35094564	A	G	0.0423394	0.00914865	3.69322e-06	0.119485	0.000756279	21.4178
family Caloranaerobacteraceae	rs1615012	G	C	-0.0348972	0.00697413	5.62091e-07	0.229896	0.00148778	25.0381
family Caloranaerobacteraceae	rs12647010	G	C	0.0484848	0.0102892	2.45053e-06	0.0937991	0.000633473	22.2049
family Caloranaerobacteraceae	rs13431434	T	G	-0.039401	0.00805185	9.91039e-07	0.157996	0.00106915	23.9455
family Caloranaerobacteraceae	rs7945882	G	C	-0.0335338	0.00608504	3.57086e-08	0.385953	0.00241563	30.3696
family Caloranaerobacteraceae	rs11763735	C	A	-0.0298111	0.00589516	4.26178e-07	0.470518	0.0021382	25.572
family Chromobacteriaceae	rs12138867	G	T	-0.0635565	0.0137308	3.67872e-06	0.016213	0.000114696	21.4254
family Chromobacteriaceae	rs1253615	A	G	0.0183815	0.00362451	3.94808e-07	0.396771	0.00206606	25.7195
family Chromobacteriaceae	rs540862294	C	A	0.0715548	0.0144448	7.2826e-07	0.0146837	0.000119158	24.5389
family Chromobacteriaceae	rs115458621	G	A	-0.0273708	0.0058031	2.39839e-06	0.100544	0.000675224	22.2462
family Chromobacteriaceae	rs148039250	T	C	-0.0483367	0.00987602	9.86311e-07	0.0319811	0.000248899	23.9547
family Chromobacteriaceae	rs113349697	A	G	-0.0680536	0.0129879	1.60777e-07	0.0182629	0.000165214	27.4552
family Chromobacteriaceae	rs1476635	G	A	-0.0235708	0.00493817	1.81335e-06	0.147229	0.000960061	22.7833
family Chromobacteriaceae	rs62466541	T	C	0.0381759	0.00824325	3.63603e-06	0.0473087	0.000324438	21.4477
family Chromobacteriaceae	rs2941528	A	G	0.0195038	0.00407795	1.72916e-06	0.231192	0.00136459	22.8747
family Desulfovibrionaceae	rs7112442	T	C	0.204221	0.0442347	3.89777e-06	0.0264617	0.00018429	21.3145
family Desulfovibrionaceae	rs867897	G	C	0.0713538	0.0144973	8.57219e-07	0.454515	0.0020158	24.2248
family Desulfovibrionaceae	rs642387	G	A	-0.0826504	0.0145376	1.30595e-08	0.374136	0.00254022	32.3225
family Desulfovibrionaceae	rs696236	A	G	-0.102719	0.0222691	3.97616e-06	0.113809	0.000720206	21.2763
family Desulfovibrionaceae	rs6850346	T	C	0.0753899	0.0153184	8.58721e-07	0.325492	0.00178478	24.2214
family Desulfovibrionaceae	rs9552610	G	A	0.0861539	0.0183936	2.81459e-06	0.185583	0.0011129	21.939
family Desulfovibrionaceae	rs62037249	A	G	-0.11492	0.0233049	8.17462e-07	0.104396	0.00076305	24.3163
family Desulfovibrionaceae	rs12105413	T	C	0.152469	0.0308705	7.85294e-07	0.0559205	0.000432227	24.3936
family Dysgonomonadaceae	rs142266063	T	G	0.0794795	0.0172821	4.24627e-06	0.0278669	0.000192304	21.1503
family Dysgonomonadaceae	rs199213	T	C	0.0377297	0.00822466	4.48828e-06	0.138978	0.000845177	21.0441
family Dysgonomonadaceae	rs139542501	T	C	0.110736	0.0241189	4.4059e-06	0.014467	0.000100872	21.0796
family Dysgonomonadaceae	rs145001472	G	A	0.120091	0.0260488	4.02221e-06	0.0121233	8.5433e-05	21.2542
family Dysgonomonadaceae	rs12472148	T	G	0.0276644	0.00592854	3.06658e-06	0.371814	0.00170694	21.7744
family Dysgonomonadaceae	rs1906200	C	T	0.0296956	0.00646053	4.29719e-06	0.281255	0.00143344	21.1275
family Dysgonomonadaceae	rs4704459	G	A	0.026736	0.00579429	3.94617e-06	0.430005	0.00175143	21.2908
family Dysgonomonadaceae	rs113135824	G	A	0.137064	0.029021	2.32477e-06	0.0100524	7.45007e-05	22.306
family Dysgonomonadaceae	rs12609450	A	G	-0.0378268	0.00804791	2.59905e-06	0.151237	0.000951775	22.0919
family Dysgonomonadaceae	rs34574576	T	C	0.0536867	0.0114475	2.73447e-06	0.0719398	0.000492849	21.9944
family Elusimicrobiaceae	rs72829169	T	C	0.103901	0.0183669	1.54069e-08	0.0274254	0.000286484	32.0013
family Elusimicrobiaceae	rs193146807	T	G	0.101836	0.0199471	3.30264e-07	0.0227118	0.000194166	26.0641
family Elusimicrobiaceae	rs111598340	A	G	0.0898289	0.0193923	3.6181e-06	0.0251359	0.000176469	21.4572
family Elusimicrobiaceae	rs12895517	C	T	0.0874417	0.0187212	3.00129e-06	0.0266913	0.000190216	21.8157
family Elusimicrobiaceae	rs16924464	C	G	0.141593	0.0294666	1.54594e-06	0.0101732	7.80363e-05	23.09
family Elusimicrobiaceae	rs868915	G	A	0.0521942	0.0109256	1.77719e-06	0.0809508	0.000569863	22.822
family Elusimicrobiaceae	rs138455564	G	A	0.135988	0.0275945	8.30401e-07	0.0119368	9.61358e-05	24.286
family Elusimicrobiaceae	rs8055008	A	C	0.0350337	0.00720756	1.16979e-06	0.229097	0.00140046	23.6263
family Elusimicrobiaceae	rs190940994	T	C	0.0686809	0.0148537	3.76729e-06	0.0415196	0.000285559	21.3798
family Elusimicrobiaceae	rs11063932	T	G	0.0611432	0.013355	4.68769e-06	0.0527909	0.000351779	20.9608
family Elusimicrobiaceae	rs10169476	T	C	-0.0321673	0.00693068	3.4624e-06	0.269217	0.00142241	21.5416
family Elusimicrobiaceae	rs76008757	C	G	0.101548	0.022018	3.98727e-06	0.0193314	0.000135341	21.271
family Elusimicrobiaceae	rs77000231	T	G	0.115148	0.0229339	5.14395e-07	0.0172327	0.000143291	25.2091
family Elusimicrobiaceae	rs560107	A	G	0.0343447	0.007503	4.7065e-06	0.199207	0.00112184	20.9532
family Elusimicrobiaceae	rs35783488	G	A	0.127786	0.027252	2.74476e-06	0.0124113	9.04523e-05	21.9872
family Endozoicomonadaceae	rs1871123	C	T	-0.045011	0.0090793	7.13911e-07	0.0737374	0.000563393	24.5772
family Endozoicomonadaceae	rs1125502	C	G	-0.0226698	0.00473902	1.72143e-06	0.468402	0.00191239	22.8833
family Endozoicomonadaceae	rs618586	T	C	-0.0437819	0.00932774	2.68267e-06	0.0716448	0.000491804	22.0311
family Endozoicomonadaceae	rs111633072	G	C	-0.0976801	0.0208535	2.81178e-06	0.0130669	9.49667e-05	21.9409
family Enterobacteriaceae	rs11927941	G	A	0.0663341	0.0142231	3.1038e-06	0.313245	0.00157046	21.7513
family Enterobacteriaceae	rs1011166	A	G	0.151181	0.0309222	1.0131e-06	0.046973	0.00035914	23.9031
family Enterobacteriaceae	rs76580439	C	G	0.1601	0.0347999	4.213e-06	0.0366655	0.00025091	21.1654
family Enterobacteriaceae	rs9403911	T	A	0.0742133	0.0157146	2.32883e-06	0.221885	0.00129236	22.3027
family Enterobacteriaceae	rs58494940	C	T	0.0710418	0.0154744	4.41287e-06	0.237312	0.00128033	21.0766
family Enterobacteriaceae	rs4556017	C	T	-0.0963984	0.0170714	1.63483e-08	0.178173	0.00156704	31.8861
family Enterobacteriaceae	rs12606213	C	T	0.112796	0.0242296	3.23513e-06	0.077957	0.000522827	21.6718
family Enterobacteriaceae	rs1321323	C	T	0.155095	0.0337811	4.40754e-06	0.0377628	0.00025707	21.0789
family Enterobacteriaceae	rs67106669	C	A	0.108849	0.020878	1.85236e-07	0.118475	0.000952772	27.1814
family Enterococcaceae	rs67340844	T	C	0.0659984	0.0131257	4.95153e-07	0.0321008	0.000263648	25.2826
family Enterococcaceae	rs147544940	C	T	0.119813	0.0203863	4.17432e-09	0.0130055	0.000148809	34.5407
family Enterococcaceae	rs141865481	T	C	0.0591642	0.0119081	6.75077e-07	0.039583	0.000314962	24.685
family Enterococcaceae	rs151020861	A	T	0.0772671	0.0166351	3.40368e-06	0.019895	0.000141192	21.5744
family Enterococcaceae	rs73432097	T	C	0.0489194	0.0104327	2.74483e-06	0.0536884	0.000374921	21.9871
family Enterococcaceae	rs7534351	C	T	-0.0975601	0.021074	3.66716e-06	0.0124432	8.83896e-05	21.4314
family Enterococcaceae	rs61825987	C	G	0.0519429	0.0112839	4.15898e-06	0.0447533	0.00030404	21.1901
family Enterococcaceae	rs75914331	G	T	0.0602543	0.0125996	1.73353e-06	0.0358104	0.000265027	22.8698
family Enterococcaceae	rs117032656	T	C	0.0835301	0.0182488	4.71032e-06	0.0166359	0.000115036	20.9516
family Enterococcaceae	rs12978005	T	C	0.0355369	0.00703126	4.32358e-07	0.135725	0.00100568	25.5442
family Enterococcaceae	rs881027	G	A	0.0386078	0.00827856	3.10742e-06	0.088024	0.000585978	21.7491
family Erysipelatoclostridiaceae	rs72904672	G	A	-0.130528	0.0285435	4.80905e-06	0.0331762	0.000225125	20.9119
family Erysipelatoclostridiaceae	rs3863021	A	G	-0.0508891	0.0107279	2.09931e-06	0.352134	0.00172294	22.5019
family Erysipelatoclostridiaceae	rs10122948	G	A	0.0491468	0.0107083	4.44099e-06	0.367392	0.00164312	21.0644
family Erysipelatoclostridiaceae	rs118043295	A	G	0.146601	0.0319089	4.34078e-06	0.0266541	0.000183797	21.1082
family Erysipelatoclostridiaceae	rs117569402	C	T	-0.198053	0.0417712	2.12271e-06	0.0144854	0.000107711	22.4807
family Ezakiellaceae	rs28793402	C	G	-0.0401052	0.00870749	4.10828e-06	0.465745	0.00177161	21.2137
family Ezakiellaceae	rs56303515	G	A	-0.0463547	0.0100672	4.13403e-06	0.228933	0.00125611	21.2017
family Ezakiellaceae	rs2354967	T	C	0.0412727	0.00892418	3.74929e-06	0.316378	0.00155263	21.3889
family Ezakiellaceae	rs150351841	T	C	0.197738	0.0413571	1.74222e-06	0.0103501	7.85892e-05	22.8602
family Ezakiellaceae	rs77772401	C	T	0.151909	0.0282162	7.29493e-08	0.0226584	0.000215428	28.9848
family Fervidobacteriaceae	rs7580464	G	C	-0.0259542	0.00565105	4.37317e-06	0.280859	0.00142993	21.0939
family Fervidobacteriaceae	rs73061683	G	A	0.0324304	0.0069202	2.78136e-06	0.172626	0.00105277	21.9618
family Fervidobacteriaceae	rs9639102	T	C	0.0262749	0.00558966	2.59365e-06	0.288851	0.00152336	22.0959
family Fervidobacteriaceae	rs41331545	G	A	0.03441	0.00732764	2.65411e-06	0.137578	0.000878146	22.0517
family Fervidobacteriaceae	rs72997402	T	C	0.0552854	0.0116511	2.08424e-06	0.0499916	0.000358896	22.5158
family Fervidobacteriaceae	rs55747911	G	A	-0.0474726	0.0103907	4.90621e-06	0.0620469	0.000407713	20.8736
family Fervidobacteriaceae	rs28662963	C	T	-0.0424221	0.0083804	4.14747e-07	0.0985475	0.000764012	25.6245
family Fibrobacteraceae	rs7250654	G	A	0.0240002	0.00479289	5.51533e-07	0.113553	0.000847116	25.0746
family Fibrobacteraceae	rs753897	A	G	-0.0146198	0.00315518	3.59384e-06	0.337718	0.00161172	21.4701
family Fibrobacteraceae	rs13391970	C	T	-0.0245971	0.00525995	2.92098e-06	0.0849168	0.000570316	21.8678
family Fibrobacteraceae	rs11129117	A	T	0.0139802	0.00305237	4.64724e-06	0.356723	0.00161562	20.9774
family Fibrobacteraceae	rs2418034	T	C	-0.0178498	0.0035847	6.37684e-07	0.21907	0.00142368	24.7948
family Francisellaceae	rs12126241	A	G	-0.0528484	0.0114988	4.30694e-06	0.049941	0.000336375	21.1231
family Francisellaceae	rs9873719	C	G	-0.0379178	0.00740127	3.00477e-07	0.135052	0.00102901	26.2466
family Francisellaceae	rs73165182	G	C	0.0445325	0.00973614	4.78642e-06	0.0724723	0.000471994	20.9209
family Francisellaceae	rs4710756	A	G	0.0252238	0.00542363	3.30774e-06	0.300561	0.00152609	21.6292
family Francisellaceae	rs2871406	T	C	-0.028253	0.00511045	3.23025e-08	0.472036	0.00255651	30.564
family Fusobacteriaceae	rs115142496	A	C	0.0880773	0.0178471	8.01079e-07	0.0202385	0.000162087	24.3553
family Fusobacteriaceae	rs77285433	T	A	0.106762	0.021767	9.35397e-07	0.0134177	0.000106882	24.0567
family Fusobacteriaceae	rs2797226	C	T	-0.0280484	0.00504004	2.6198e-08	0.500084	0.00259863	30.9705
family Fusobacteriaceae	rs153555	G	C	0.0797785	0.0158068	4.48567e-07	0.0263779	0.000219569	25.4732
family Fusobacteriaceae	rs1476635	G	A	0.0355363	0.00718235	7.50855e-07	0.147229	0.00103156	24.48
family Fusobacteriaceae	rs1872170	G	T	-0.0252786	0.00517843	1.05272e-06	0.4047	0.0019268	23.8292
family Fusobacteriaceae	rs5996521	G	A	-0.0253359	0.00550071	4.10621e-06	0.338649	0.00159468	21.2146
family Fusobacteriaceae	rs117340124	A	G	0.0954984	0.020857	4.67826e-06	0.0148423	0.000102885	20.9647
family Gemmatimonadaceae	rs11022321	C	T	-0.0314999	0.0067643	3.21183e-06	0.125411	0.000798305	21.6857
family Gemmatimonadaceae	rs4930241	G	A	-0.0332883	0.0065933	4.44577e-07	0.131361	0.000976203	25.4905
family Gemmatimonadaceae	rs2553044	G	A	-0.0257098	0.00555506	3.68899e-06	0.196075	0.00113322	21.42
family Gemmatimonadaceae	rs13082491	A	G	-0.0254739	0.00540589	2.44998e-06	0.22472	0.00129841	22.2053
family Gemmatimonadaceae	rs1864927	T	C	-0.0251716	0.00501672	5.23369e-07	0.270232	0.00166633	25.1757
family Gemmatimonadaceae	rs60105558	C	G	-0.0231681	0.0050447	4.37836e-06	0.276775	0.00141699	21.0916
family Gemmatimonadaceae	rs16959271	G	A	-0.0338719	0.00726444	3.12088e-06	0.103005	0.000674186	21.7408
family Gemmatimonadaceae	rs13261147	A	G	-0.0236229	0.00487019	1.23145e-06	0.294488	0.0016406	23.5274
family Jiangellaceae	rs35495670	C	T	0.0277291	0.00592447	2.86266e-06	0.198139	0.00116815	21.9065
family Jiangellaceae	rs240051	C	A	-0.0230805	0.0048635	2.07831e-06	0.376536	0.00177446	22.5213
family Jiangellaceae	rs6009352	C	T	-0.0222807	0.004679	1.91825e-06	0.457543	0.00188888	22.6752
family Jiangellaceae	rs147795134	G	A	0.0661917	0.0140203	2.34535e-06	0.028458	0.000206831	22.2891
family Jiangellaceae	rs75066815	G	A	-0.042243	0.00913332	3.74322e-06	0.0737887	0.000490692	21.392
family Jiangellaceae	rs145123648	T	C	-0.122296	0.0228856	9.10195e-08	0.0105049	9.96236e-05	28.5562
family Jiangellaceae	rs1977436	A	G	0.0382795	0.00762953	5.24077e-07	0.109189	0.000821785	25.1731
family Jiangellaceae	rs10078793	T	C	-0.0334137	0.00653779	3.20703e-07	0.150077	0.00111825	26.1208
family Jiangellaceae	rs57670496	G	C	-0.0326626	0.00588102	2.79365e-08	0.204237	0.00168256	30.8458
family Jiangellaceae	rs10088094	G	A	-0.0264586	0.0056664	3.02104e-06	0.223917	0.00127166	21.8032
family Lachnospiraceae	rs142048919	T	C	0.0879268	0.0181267	1.2304e-06	0.0423187	0.000320048	23.5291
family Lachnospiraceae	rs78695359	T	C	0.124344	0.0260709	1.84724e-06	0.0203444	0.000152164	22.7477
family Lachnospiraceae	rs2576953	T	A	-0.0461096	0.00876533	1.43702e-07	0.226204	0.00162566	27.6724
family Lachnospiraceae	rs507964	T	G	0.038969	0.00774861	4.92633e-07	0.344901	0.001918	25.2925
family Lachnospiraceae	rs7371606	G	A	-0.0434616	0.00780556	2.57634e-08	0.328615	0.00229572	31.003
family Lachnospiraceae	rs2231562	A	G	-0.0499163	0.0105727	2.34406e-06	0.140444	0.000903123	22.2901
family Lentimicrobiaceae	rs147940267	T	C	-0.0543748	0.0110847	9.32409e-07	0.0582723	0.000443192	24.0629
family Lentimicrobiaceae	rs6415519	A	C	-0.0250363	0.00539582	3.48504e-06	0.394337	0.00172576	21.5291
family Lentimicrobiaceae	rs148290269	G	A	-0.0879676	0.0190382	3.82662e-06	0.0179862	0.000126563	21.3498
family Lentimicrobiaceae	rs185579877	A	G	0.0517753	0.0110333	2.69702e-06	0.0566291	0.000394833	22.0209
family Lentimicrobiaceae	rs79186989	C	T	-0.064243	0.0138764	3.66268e-06	0.0355881	0.000246901	21.4337
family Marinilabiliaceae	rs11636777	C	T	-0.0273269	0.00489646	2.39208e-08	0.302265	0.00220471	31.147
family Marinilabiliaceae	rs7316448	C	T	-0.0267264	0.00521394	2.9604e-07	0.250431	0.00165541	26.2754
family Marinilabiliaceae	rs11608294	G	A	0.0278403	0.00597094	3.1219e-06	0.172763	0.0010428	21.7401
family Marinilabiliaceae	rs78296744	A	G	-0.0245505	0.00523891	2.78345e-06	0.252772	0.00139212	21.9603
family Monoglobaceae	rs12975415	G	A	-0.0649874	0.0135622	1.65289e-06	0.226393	0.0013497	22.9614
family Monoglobaceae	rs17165365	C	T	0.0814532	0.0160382	3.80027e-07	0.147473	0.00108838	25.7932
family Monoglobaceae	rs113624324	A	G	0.089878	0.0184721	1.14105e-06	0.102562	0.000731344	23.6741
family Monoglobaceae	rs72712694	C	T	0.155471	0.0332128	2.854e-06	0.0299966	0.000213988	21.9123
family Monoglobaceae	rs1258801	T	G	-0.0537423	0.0114621	2.74952e-06	0.434468	0.00181291	21.9839
family Monoglobaceae	rs78514673	T	C	0.239843	0.0468344	3.03781e-07	0.0146861	0.000127368	26.2255
family Monoglobaceae	rs2527084	C	A	-0.0708588	0.0112205	2.69953e-10	0.491349	0.00334526	39.8807
family Monoglobaceae	rs12482515	A	G	-0.0560575	0.0117051	1.67488e-06	0.447832	0.00190353	22.936
family Monoglobaceae	rs12595987	G	A	0.0555483	0.0117048	2.07714e-06	0.375803	0.00177318	22.5223
family Mycobacteriaceae	rs56182049	T	C	0.0205158	0.00439214	2.99699e-06	0.183048	0.00109507	21.8185
family Mycobacteriaceae	rs2846633	G	T	0.0169443	0.00356382	1.98906e-06	0.346154	0.00171719	22.6056
family Mycobacteriaceae	rs80634	A	G	0.0282725	0.00507463	2.52784e-08	0.127993	0.00116274	31.0399
family Mycobacteriaceae	rs2871406	T	C	0.0159949	0.00340899	2.70579e-06	0.472036	0.0018414	22.0146
family Mycobacteriaceae	rs111553365	T	C	0.0459194	0.00990962	3.58978e-06	0.0289819	0.00020281	21.4723
family Mycoplasmataceae	rs13397044	C	T	-0.0254019	0.00528908	1.56535e-06	0.30047	0.00162718	23.066
family Mycoplasmataceae	rs115458621	G	A	0.0375378	0.00809642	3.54623e-06	0.100544	0.000652446	21.4957
family Mycoplasmataceae	rs56052861	C	T	0.0428162	0.00767813	2.4557e-08	0.121462	0.00111369	31.0961
family Mycoplasmataceae	rs7010363	A	G	0.0299036	0.00622116	1.53399e-06	0.187952	0.00118356	23.1049
family Mycoplasmataceae	rs78959497	A	G	0.0885129	0.0192081	4.0636e-06	0.0158891	0.000111441	21.2346
family Mycoplasmataceae	rs34323439	G	C	0.0740371	0.0153403	1.39083e-06	0.025438	0.000193812	23.2933
family Mycoplasmataceae	rs12741629	A	T	0.0227108	0.00484128	2.71775e-06	0.492347	0.00184603	22.0062
family Mycoplasmataceae	rs76361267	A	G	0.0946832	0.020689	4.72821e-06	0.0140265	9.72161e-05	20.9443
family Mycoplasmoidaceae	rs2381502	A	G	-0.0936574	0.0189668	7.89419e-07	0.0189235	0.000151935	24.3835
family Mycoplasmoidaceae	rs140963798	G	A	0.0716205	0.0154977	3.81227e-06	0.0292014	0.000203203	21.357
family Mycoplasmoidaceae	rs147843039	G	A	-0.0595803	0.0128249	3.38969e-06	0.0452962	0.000313245	21.5823
family Mycoplasmoidaceae	rs57658017	T	C	-0.0333391	0.00699956	1.90709e-06	0.169694	0.00107282	22.6864
family Mycoplasmoidaceae	rs7773977	T	C	0.0267461	0.00558994	1.71256e-06	0.319228	0.00166981	22.8932
family Mycoplasmoidaceae	rs112928008	G	A	0.107595	0.022726	2.19655e-06	0.0133434	9.90438e-05	22.415
family Planococcaceae	rs62511415	A	G	0.0259996	0.00564613	4.12757e-06	0.0566101	0.000380079	21.2047
family Planococcaceae	rs57059434	C	T	0.028184	0.00576587	1.01827e-06	0.0559188	0.00042335	23.8933
family Planococcaceae	rs9836224	T	C	-0.0162078	0.0027722	5.01879e-09	0.318826	0.00249154	34.1821
family Planococcaceae	rs75816161	C	T	0.0335234	0.00710127	2.34964e-06	0.0349697	0.000252414	22.2856
family Planococcaceae	rs55888898	G	A	0.0149037	0.00317726	2.72219e-06	0.213497	0.00124003	22.003
family Planococcaceae	rs4575107	G	A	-0.0148746	0.00317276	2.7559e-06	0.214924	0.00124471	21.9794
family Planococcaceae	rs144152600	A	C	0.029354	0.00603075	1.13083e-06	0.0489647	0.000370278	23.6915
family Planococcaceae	rs186791515	G	A	-0.0531549	0.00982396	6.27646e-08	0.0172298	0.00016638	29.2761
family Planococcaceae	rs34555856	A	G	0.0311206	0.00600708	2.2111e-07	0.0503166	0.000430443	26.8392
family Planococcaceae	rs62324492	T	A	0.0488854	0.0101158	1.34776e-06	0.0158382	0.000122176	23.3538
family Poseidoniaceae	rs113036477	T	C	0.0308777	0.00629787	9.44417e-07	0.0813015	0.000602602	24.0382
family Poseidoniaceae	rs9595168	A	T	-0.0374065	0.00817855	4.79111e-06	0.0468247	0.000313362	20.919
family Poseidoniaceae	rs61497989	T	G	-0.017198	0.00375261	4.58476e-06	0.299949	0.00148021	21.0034
family Poseidoniaceae	rs182677095	T	C	-0.0411386	0.00725354	1.41536e-08	0.0606902	0.000615436	32.1661
family Saccharofermentanaceae	rs149772654	T	C	-0.0639608	0.0132765	1.45299e-06	0.0135819	0.000104361	23.2092
family Saccharofermentanaceae	rs7105395	T	C	-0.0229577	0.00490233	2.82682e-06	0.11112	0.000727015	21.9307
family Saccharofermentanaceae	rs9832484	G	T	0.0165254	0.00353794	2.99868e-06	0.252903	0.00138354	21.8174
family Saccharofermentanaceae	rs13098599	A	G	-0.0561391	0.0119795	2.78237e-06	0.0168663	0.00012222	21.9611
family Saccharofermentanaceae	rs58571420	A	C	0.0455471	0.00777383	4.6558e-09	0.0408163	0.000451069	34.3282
family Succinivibrionaceae	rs147191241	G	A	0.153532	0.0318761	1.46081e-06	0.0169363	0.000129636	23.1989
family Succinivibrionaceae	rs114930885	A	G	0.186336	0.0361152	2.47624e-07	0.0133726	0.00011788	26.6203
family Succinivibrionaceae	rs73063372	T	C	0.131083	0.028396	3.90739e-06	0.0217501	0.000152176	21.3098
family Succinivibrionaceae	rs146036097	A	G	0.175882	0.0367229	1.6725e-06	0.0126891	9.64518e-05	22.9387
family Succinivibrionaceae	rs76627532	G	A	0.176634	0.0344476	2.93437e-07	0.0146662	0.000127523	26.2924
family Succinivibrionaceae	rs112290941	T	C	-0.055965	0.011896	2.54461e-06	0.15255	0.000960316	22.1325
family Succinivibrionaceae	rs78664699	A	G	0.147503	0.0309935	1.94401e-06	0.0177819	0.000132771	22.6496
family Succinivibrionaceae	rs78338966	T	A	0.0939487	0.0203268	3.80218e-06	0.0432619	0.000296756	21.3621
family Succinivibrionaceae	rs13106353	A	G	0.119814	0.0259561	3.9116e-06	0.0263649	0.000183576	21.3077
family Succinivibrionaceae	rs13109970	C	T	0.0633988	0.01349	2.60558e-06	0.102152	0.000679899	22.0871
family Succinivibrionaceae	rs73210875	G	C	0.119079	0.0253368	2.60361e-06	0.0274147	0.000197667	22.0885
family Succinivibrionaceae	rs4538926	A	T	0.0581568	0.0116185	5.57073e-07	0.147498	0.0010574	25.0554
family Succinivibrionaceae	rs62513256	A	G	0.101149	0.0218148	3.53991e-06	0.0374853	0.000260343	21.4991
family Succinivibrionaceae	rs77675814	A	C	0.101372	0.0211775	1.6948e-06	0.0390929	0.000288883	22.9132
family Succinivibrionaceae	rs72721305	T	A	0.164994	0.0350217	2.4627e-06	0.0144469	0.000106065	22.1953
family Succinivibrionaceae	rs80218334	A	T	0.141508	0.0300389	2.46716e-06	0.0186971	0.000136656	22.1919
family Succinivibrionaceae	rs78763186	T	C	0.0570298	0.0118469	1.48012e-06	0.140394	0.00093864	23.1736
family Succinivibrionaceae	rs75131950	T	C	0.203745	0.0376081	6.04101e-08	0.0120968	0.000117721	29.3502
family Succinivibrionaceae	rs7859994	T	G	0.0806151	0.016766	1.52258e-06	0.0651625	0.000472677	23.1193
family Succinivibrionaceae	rs117919573	T	C	0.157717	0.0315583	5.80364e-07	0.0176939	0.000145699	24.9764
family Succinivibrionaceae	rs4747037	T	C	0.0666026	0.0143202	3.30402e-06	0.0964493	0.000632692	21.6314
family Succinivibrionaceae	rs4918496	A	G	0.186954	0.0400889	3.10898e-06	0.0108276	7.81775e-05	21.7481
family Succinivibrionaceae	rs11764249	G	A	0.0771697	0.0167964	4.33957e-06	0.0654963	0.000433626	21.1087
family Succinivibrionaceae	rs72891333	G	A	0.0854209	0.0160237	9.77219e-08	0.0721439	0.000638469	28.4186
family Succinivibrionaceae	rs2172030	T	A	0.0538013	0.0102938	1.7268e-07	0.199798	0.00146582	27.3171
family Succinivibrionaceae	rs78684519	G	A	0.200466	0.0375835	9.61344e-08	0.0123737	0.000116691	28.4503
family Syntrophorhabdaceae	rs6581942	A	G	0.0263337	0.00569634	3.78383e-06	0.209257	0.00118687	21.3714
family Syntrophorhabdaceae	rs61966451	T	G	-0.0308483	0.00674129	4.73898e-06	0.13934	0.000842831	20.94
family Syntrophorhabdaceae	rs3889124	G	A	0.0248257	0.00529351	2.73423e-06	0.275891	0.00147473	21.9946
family Syntrophorhabdaceae	rs6468721	C	T	0.0293217	0.00536982	4.74896e-08	0.264578	0.00194718	29.8166
family Syntrophorhabdaceae	rs78190686	G	A	0.0754366	0.0157412	1.64878e-06	0.0227311	0.00017123	22.9662
family Tannerellaceae	rs17524995	G	A	-0.105701	0.0217757	1.20947e-06	0.101756	0.000722811	23.5621
family Tannerellaceae	rs4477226	T	C	-0.0632426	0.0136932	3.86448e-06	0.367295	0.00166373	21.3309
family Tannerellaceae	rs12673506	A	G	0.0933556	0.0166865	2.21031e-08	0.201481	0.00169015	31.3004
family Tannerellaceae	rs2655609	G	C	-0.140501	0.0303264	3.60474e-06	0.0508044	0.000347401	21.4643
family Tannerellaceae	rs7580217	C	T	-0.0969275	0.0177716	4.92306e-08	0.163215	0.00136355	29.7468
family Tannerellaceae	rs34221271	A	G	-0.123463	0.0261733	2.39189e-06	0.0680101	0.000473367	22.2514
family Tannerellaceae	rs10180730	C	T	-0.0718185	0.0155221	3.71261e-06	0.23949	0.00130864	21.4078
family Tannerellaceae	rs4843381	C	T	-0.0616965	0.0132343	3.13359e-06	0.430553	0.00178836	21.733
family Tannerellaceae	rs16880908	G	T	-0.128866	0.0274896	2.76145e-06	0.0609017	0.000421829	21.9756
family Tannerellaceae	rs1877593	C	T	0.0660626	0.014094	2.76853e-06	0.319701	0.00160377	21.9706
family Tannerellaceae	rs11924583	G	A	0.0674787	0.013635	7.46215e-07	0.368705	0.00191334	24.4919
family Thermococcaceae	rs3780465	A	G	-0.0330391	0.00702488	2.56172e-06	0.151042	0.000951961	22.1197
family Thermococcaceae	rs73932466	T	C	0.0421152	0.00742418	1.40558e-08	0.123047	0.00116543	32.1796
family Thermococcaceae	rs5000566	T	C	0.0236431	0.00516997	4.80423e-06	0.331929	0.00155653	20.9138
family Thermococcaceae	rs146364964	A	G	0.0261032	0.00559453	3.07354e-06	0.259693	0.00140472	21.7701
family Thermococcaceae	rs117583008	G	A	0.05381	0.0116288	3.70455e-06	0.0464388	0.000318231	21.4119
family Thermococcaceae	rs73242637	C	T	0.0684627	0.0143522	1.84054e-06	0.0303997	0.000225107	22.7547
family TMED109	rs11595092	G	C	-0.0484152	0.0101125	1.68738e-06	0.0893699	0.000626089	22.9217
family TMED109	rs11660097	C	T	0.0385703	0.00784893	8.91986e-07	0.160393	0.00109145	24.1482
family TMED109	rs2532923	A	G	0.0497482	0.0107828	3.95635e-06	0.0777119	0.000512038	21.2859
family TMED109	rs255101	A	C	-0.0362643	0.00712089	3.53067e-07	0.212113	0.00145471	25.9352
family TMED109	rs7973111	A	G	0.0595543	0.0109047	4.72548e-08	0.0733345	0.000680278	29.8263
family TMED109	rs145522782	A	G	-0.130161	0.0263186	7.59137e-07	0.0121992	9.89221e-05	24.4589
family TMED109	rs391340	C	T	-0.0403282	0.00820124	8.77328e-07	0.142124	0.00098948	24.1801
family TMED109	rs1221194	A	G	-0.0291224	0.00582249	5.68244e-07	0.444873	0.00207358	25.0171
family Treponemataceae	rs62211036	C	T	0.0562544	0.0121607	3.72943e-06	0.0233283	0.000163638	21.3991
family Treponemataceae	rs2815299	G	T	0.0773618	0.0165972	3.14469e-06	0.0127297	9.1642e-05	21.7262
family Treponemataceae	rs17249982	T	C	0.0208951	0.00426762	9.77101e-07	0.248234	0.00150147	23.9727
family Treponemataceae	rs72811553	T	C	0.0874364	0.0177125	7.95683e-07	0.0109409	8.85027e-05	24.3683
family Treponemataceae	rs76960347	A	G	0.103114	0.01771	5.80223e-09	0.0108403	0.000122001	33.8999
family Treponemataceae	rs11258666	T	C	0.0187112	0.00407431	4.38003e-06	0.282837	0.00143584	21.0909
family Treponemataceae	rs118093470	C	G	0.0674894	0.0137828	9.74896e-07	0.0183811	0.0001452	23.9771
family Treponemataceae	rs61861290	A	G	0.100663	0.0187759	8.26308e-08	0.00982038	9.38074e-05	28.7434
family Treponemataceae	rs56400100	G	A	0.0705315	0.0135615	1.98366e-07	0.0186908	0.00016651	27.049
family Treponemataceae	rs78027171	G	A	0.0406744	0.00755368	7.25603e-08	0.0639904	0.000582877	28.9951
family Treponemataceae	rs147263042	G	T	0.0682364	0.0146159	3.03198e-06	0.0167559	0.000120522	21.7962
family Treponemataceae	rs73014351	G	A	0.0328302	0.00650915	4.56615e-07	0.0858253	0.000669884	25.4389
family Treponemataceae	rs118028334	A	G	0.0725829	0.0157575	4.10006e-06	0.013966	9.80651e-05	21.2175
family Treponemataceae	rs11662819	C	G	0.0188022	0.00399521	2.52395e-06	0.330619	0.00164511	22.1482
family Treponemataceae	rs34253559	C	T	0.103934	0.0172945	1.85917e-09	0.0113522	0.000136043	36.116
family Treponemataceae	rs139962174	A	G	0.0770634	0.0153987	5.59958e-07	0.0143339	0.000118762	25.0454
family Treponemataceae	rs3744886	T	G	0.0325311	0.00655656	6.99109e-07	0.0864438	0.000652486	24.6176
family Treponemataceae	rs77053035	A	G	0.0879163	0.0157932	2.59581e-08	0.0137298	0.000140837	30.9884
family Treponemataceae	rs113275882	A	G	0.0561622	0.0116145	1.32795e-06	0.0257273	0.000196706	23.3823
family Treponemataceae	rs76732640	T	G	0.0890138	0.0179232	6.82068e-07	0.0108806	8.90926e-05	24.6651
family Treponemataceae	rs72768718	C	T	0.0787159	0.0167444	2.58855e-06	0.0122218	8.95441e-05	22.0997
family Treponemataceae	rs75749065	A	G	0.0318233	0.00659951	1.42076e-06	0.089625	0.000636756	23.2524
family Treponemataceae	rs181358879	C	T	0.0569764	0.012471	4.90732e-06	0.0223893	0.000153338	20.8731
family Treponemataceae	rs2629135	C	T	0.0501448	0.0102164	9.18856e-07	0.0340526	0.00026596	24.0911
family Treponemataceae	rs78336224	T	C	0.0871993	0.0163744	1.00763e-07	0.0124537	0.00011706	28.3593
family Treponemataceae	rs143346524	C	T	0.102372	0.0175992	5.9965e-09	0.0110831	0.000124467	33.8358
family Treponemataceae	rs113034221	C	T	0.0749321	0.0163232	4.42127e-06	0.0132248	9.22973e-05	21.0729
family Treponemataceae	rs111373549	C	T	0.0648758	0.0141295	4.40042e-06	0.0173928	0.000120926	21.082
family Treponemataceae	rs62290420	A	G	0.0526494	0.0107288	9.23405e-07	0.0302698	0.000237247	24.0816
family Treponemataceae	rs116568668	T	C	0.0624176	0.013464	3.55408e-06	0.0197234	0.000139461	21.4915
family Treponemataceae	rs144917782	T	C	0.0998408	0.0184756	6.51974e-08	0.00986509	9.57351e-05	29.2024
family Treponemataceae	rs190058891	T	C	0.0829354	0.0172424	1.50954e-06	0.0116201	8.91815e-05	23.1358
family Treponemataceae	rs78909375	T	C	0.0762717	0.016254	2.69902e-06	0.0131247	9.57226e-05	22.0194
family Treponemataceae	rs6693991	A	G	0.0575478	0.0109475	1.46658e-07	0.0296147	0.000266524	27.633
family Treponemataceae	rs115341694	C	T	0.0616975	0.0121281	3.63479e-07	0.0235354	0.000199611	25.8791
family Treponemataceae	rs77360349	G	T	0.0538425	0.0110857	1.19218e-06	0.0287812	0.000221313	23.5898
family Treponemataceae	rs149614318	T	C	0.0837023	0.0150588	2.72314e-08	0.0152181	0.0001554	30.8954
family Treponemataceae	rs117350006	T	C	0.0679436	0.0130565	1.95239e-07	0.0203601	0.000181279	27.0797
family Treponemataceae	rs2725093	A	G	0.0501938	0.0109245	4.33563e-06	0.0297901	0.000204782	21.1104
family Treponemataceae	rs117652333	A	G	0.0782952	0.0156725	5.8621e-07	0.0143291	0.000118304	24.9571
family Treponemataceae	rs148743418	T	C	0.0543378	0.0113666	1.74877e-06	0.0272143	0.000203055	22.853
family Treponemataceae	rs140313838	A	G	0.0848122	0.0177375	1.73975e-06	0.0111317	8.44673e-05	22.8629
family Treponemataceae	rs113670015	C	G	0.0741703	0.0153822	1.4225e-06	0.014483	0.000111379	23.25
family Treponemataceae	rs78492870	A	G	0.0952296	0.0184574	2.47707e-07	0.0101527	8.97861e-05	26.6197
family Treponemataceae	rs536620542	T	C	0.0495051	0.0105902	2.94507e-06	0.0325035	0.000230636	21.852
family Treponemataceae	rs74349628	A	G	0.0635052	0.0120428	1.33998e-07	0.0235968	0.000215032	27.8076
family Treponemataceae	rs79854460	A	C	0.0744128	0.0161276	3.94986e-06	0.0131999	9.30705e-05	21.289
family Treponemataceae	rs80068648	G	C	0.0787274	0.0163105	1.3875e-06	0.013034	0.00010059	23.2979
family Treponemataceae	rs144155477	A	G	0.0792074	0.0172741	4.53276e-06	0.0115137	8.03124e-05	21.0252
family Treponemataceae	rs11695958	T	C	0.0630825	0.0135248	3.09806e-06	0.0185746	0.000133103	21.7548
family Treponemataceae	rs116419975	C	T	0.0425925	0.00849435	5.32503e-07	0.0506425	0.000405702	25.1424
family Treponemataceae	rs138054476	T	A	0.0817226	0.0139281	4.42516e-09	0.0178692	0.000202783	34.4271
family Treponemataceae	rs61995932	A	G	0.0800165	0.0147315	5.58322e-08	0.0159037	0.000154974	29.5029
family Treponemataceae	rs115950951	C	A	0.0857042	0.0186433	4.28513e-06	0.00986842	6.93036e-05	21.1329
family Treponemataceae	rs75781882	G	A	0.0637688	0.0135837	2.67248e-06	0.0189093	0.000137221	22.0384
family Treponemataceae	rs113594963	G	T	0.118231	0.018413	1.35328e-10	0.0102127	0.000139879	41.23
family Treponemataceae	rs138735451	G	A	0.0777167	0.0165364	2.60499e-06	0.0125063	9.15517e-05	22.0875
family Treponemataceae	rs11234097	G	A	0.0321877	0.006984	4.05044e-06	0.0747561	0.000493095	21.2408
family Treponemataceae	rs76342087	A	T	0.0812551	0.0141827	1.00923e-08	0.0172327	0.000186571	32.8234
family Treponemataceae	rs111683933	C	T	0.0627832	0.0122536	2.99672e-07	0.0223454	0.000192482	26.2518
family Treponemataceae	rs141397544	G	A	0.0561327	0.0119359	2.5656e-06	0.0249916	0.000180876	22.1168
family Treponemataceae	rs80003954	A	C	0.058932	0.0128755	4.71545e-06	0.0210818	0.000145106	20.9495
family Treponemataceae	rs112204525	A	T	0.0458952	0.00965112	1.98027e-06	0.0385784	0.00028151	22.6141
family Treponemataceae	rs76289939	A	T	0.0638876	0.0122873	1.99844e-07	0.0236247	0.000209296	27.0346
family Treponemataceae	rs72658326	A	G	0.075304	0.0160073	2.54671e-06	0.0134155	9.831e-05	22.1309
family Treponemataceae	rs115088501	C	T	0.0683583	0.0148463	4.13657e-06	0.0158063	0.000110691	21.2005
family Treponemataceae	rs72735963	G	A	0.050337	0.00939167	8.33374e-08	0.0397079	0.000367643	28.7269
family Treponemataceae	rs113404636	C	A	0.0617328	0.0130413	2.2053e-06	0.0207307	0.000152673	22.4073
family Treponemataceae	rs34798853	T	C	0.0527158	0.00972769	5.98834e-08	0.0372859	0.000353802	29.3672
family Treponemataceae	rs117297551	G	A	0.0448739	0.00965398	3.34799e-06	0.0380151	0.000265189	21.606
family Treponemataceae	rs118072766	T	A	0.0384563	0.00826651	3.28636e-06	0.0527248	0.000362776	21.6417
family Treponemataceae	rs74460878	C	T	0.0856776	0.0166841	2.81718e-07	0.0123061	0.000107579	26.3711
family Treponemataceae	rs10248399	A	G	0.043969	0.00942582	3.09007e-06	0.0406245	0.000284635	21.7598
family Treponemataceae	rs150863445	T	C	0.0663664	0.014094	2.4913e-06	0.0172355	0.000126054	22.1732
family Treponemataceae	rs144294629	A	G	0.0825538	0.0178308	3.65944e-06	0.0106132	7.55443e-05	21.4354
family Treponemataceae	rs17117860	G	C	0.0623246	0.0124214	5.23433e-07	0.0233978	0.000193076	25.1755
family Treponemataceae	rs56029553	C	T	0.0804554	0.0160352	5.23689e-07	0.0136112	0.000113439	25.1745
family Treponemataceae	rs815896	C	G	0.0930838	0.0162472	1.00893e-08	0.0131137	0.000142574	32.824
family Treponemataceae	rs55972629	A	G	0.0842445	0.0160805	1.61516e-07	0.0134132	0.000121901	27.4463
family Treponemataceae	rs3987847	C	T	0.066599	0.0145633	4.80628e-06	0.015953	0.000110187	20.913
family Treponemataceae	rs76173484	T	C	0.0852307	0.0133489	1.71568e-10	0.0193184	0.000259213	40.7663
family Treponemataceae	rs55824919	T	C	0.0451971	0.00834035	5.99035e-08	0.0524214	0.000489591	29.3665
family Treponemataceae	rs147896211	G	T	0.0915585	0.0169221	6.28184e-08	0.0121951	0.000118359	29.2745
family Turicibacteraceae	rs13099974	G	T	-0.0858361	0.0161253	1.0203e-07	0.232505	0.00169703	28.3351
family Turicibacteraceae	rs7730299	T	G	0.0636192	0.0139149	4.83045e-06	0.350227	0.00159656	20.9034
family Turicibacteraceae	rs7570971	A	C	-0.0910102	0.0137753	3.92803e-11	0.42247	0.00357442	43.6494
family Turicibacteraceae	rs72966145	G	A	0.240843	0.0508738	2.20001e-06	0.0182752	0.000134955	22.412
family Turicibacteraceae	rs12722982	T	G	0.090437	0.0191512	2.33235e-06	0.147247	0.000939781	22.2998
family Turicibacteraceae	rs117975365	A	G	0.253706	0.0555285	4.90213e-06	0.0150445	0.00010382	20.8751
family Turicibacteraceae	rs150493675	T	C	0.17222	0.0368605	2.97976e-06	0.034933	0.000246999	21.8295
family Turicibacteraceae	rs11763364	A	T	-0.0676602	0.0136882	7.6946e-07	0.466794	0.00204104	24.4328
family UBA1611	rs56036190	G	A	0.039461	0.00689846	1.0636e-08	0.173192	0.00157261	32.7214
family UBA1611	rs13337877	A	G	0.0328446	0.00704835	3.16364e-06	0.164213	0.00100026	21.7147
family UBA1611	rs11860322	C	T	0.0346012	0.00720992	1.59372e-06	0.151857	0.000995593	23.0315
family UBA1611	rs181672823	T	C	-0.100905	0.0210471	1.63287e-06	0.0153018	0.000116237	22.9848
family UBA1611	rs17563780	A	G	-0.0480656	0.0102805	2.9336e-06	0.0679603	0.000464715	21.8595
family UBA1611	rs10852733	G	A	-0.0276281	0.00538794	2.93199e-07	0.346128	0.0019973	26.294
family UBA6960	rs55865922	C	T	-0.0520833	0.010257	3.8177e-07	0.0566101	0.000462166	25.7844
family UBA6960	rs1497771	A	G	-0.0289168	0.00610742	2.1938e-06	0.197822	0.00119395	22.4174
family UBA6960	rs13118861	T	C	-0.0315453	0.00685888	4.24135e-06	0.13959	0.000852667	21.1526
family UBA6960	rs71453800	G	C	-0.0422922	0.00887487	1.8849e-06	0.0792993	0.000556469	22.7089
family UBA6960	rs17148572	C	T	-0.10114	0.0212372	1.91306e-06	0.012605	9.47418e-05	22.6804
family UBA6960	rs4705336	C	G	-0.0291973	0.0059327	8.59191e-07	0.205279	0.00132616	24.2204
family UBA6960	rs34174836	T	C	-0.0559662	0.0119792	2.98356e-06	0.042633	0.000299004	21.8271
family UBA6960	rs1444617	C	T	0.0265133	0.0057893	4.65627e-06	0.230164	0.00124729	20.9737
family UBA8517	rs76749940	A	G	0.0893126	0.0195322	4.81749e-06	0.0201586	0.00013861	20.9085
family UBA8517	rs17799841	G	T	0.0442129	0.00967916	4.92765e-06	0.0887519	0.000566361	20.8652
family UBA8517	rs9355270	C	T	-0.0308405	0.00561442	3.94967e-08	0.4246	0.00247423	30.174
family UBA8517	rs117693485	A	G	0.0989367	0.0212956	3.38638e-06	0.0168302	0.00011987	21.5842
family UBA8517	rs111523594	C	G	0.118395	0.0252961	2.86364e-06	0.0121581	8.83018e-05	21.9058
family UBA8517	rs28736713	G	T	0.0281012	0.00582845	1.42565e-06	0.390701	0.00185727	23.2458
family UBA8517	rs6427401	G	A	0.026946	0.00558189	1.38329e-06	0.429605	0.00191658	23.3038
family UBA8517	rs76645520	C	A	-0.064671	0.0133824	1.34801e-06	0.0448113	0.000335494	23.3535
family UBA8517	rs11030667	A	G	-0.0268614	0.00586527	4.65559e-06	0.354985	0.00161182	20.974
genus Achromobacter	rs9486432	G	C	0.0316468	0.00581441	5.2443e-08	0.110859	0.000980046	29.6243
genus Achromobacter	rs80634	A	G	0.0274364	0.00554301	7.43167e-07	0.127993	0.000917753	24.4998
genus Achromobacter	rs2518642	T	C	0.0190745	0.00388779	9.28305e-07	0.316773	0.00174852	24.0714
genus Achromobacter	rs78195101	G	A	0.0225597	0.00491728	4.47853e-06	0.169445	0.000994193	21.0483
genus Achromobacter	rs59655337	A	G	-0.0468773	0.00916444	3.13525e-07	0.0410993	0.000346081	26.1646
genus Aliivibrio	rs4943236	C	T	0.0295093	0.00633764	3.22104e-06	0.299966	0.00152795	21.6802
genus Aliivibrio	rs145111742	T	C	-0.0972476	0.0212841	4.89997e-06	0.0196029	0.000134656	20.876
genus Aliivibrio	rs6714153	G	T	-0.0356844	0.00768932	3.47106e-06	0.18061	0.00106972	21.5368
genus Aliivibrio	rs72771466	T	C	0.0961387	0.0169482	1.40727e-08	0.0311126	0.000325548	32.1773
genus Aliivibrio	rs2213902	C	G	-0.0548863	0.0109152	4.94516e-07	0.0794867	0.000620934	25.2851
genus Aliivibrio	rs7820268	T	C	0.0301624	0.00647545	3.19355e-06	0.28473	0.00148304	21.6966
genus Aliivibrio	rs78147929	T	C	-0.0448436	0.00901846	6.61212e-07	0.118886	0.000869272	24.725
genus Alistipes	rs61941270	C	G	0.116199	0.0253397	4.52576e-06	0.0903574	0.000580087	21.0282
genus Alistipes	rs112122255	T	C	-0.139342	0.0297145	2.7406e-06	0.0660329	0.000455172	21.9901
genus Alistipes	rs76873365	A	C	-0.197486	0.0388194	3.63194e-07	0.0366855	0.000306969	25.8806
genus Alistipes	rs75266414	C	G	-0.0996219	0.0209903	2.07384e-06	0.142725	0.000925016	22.5254
genus Alistipes	rs76064520	A	C	-0.167056	0.0344455	1.23546e-06	0.0454316	0.000342358	23.5212
genus Alloprevotella	rs1900340	T	C	0.305267	0.0555464	3.89138e-08	0.0115145	0.000115377	30.2028
genus Alloprevotella	rs117557870	T	C	0.134966	0.0294431	4.56251e-06	0.0424552	0.0002867	21.0127
genus Alloprevotella	rs12236763	C	G	0.0646844	0.013921	3.37558e-06	0.230391	0.00128484	21.5903
genus Alloprevotella	rs35741	G	T	-0.0618174	0.0131504	2.59144e-06	0.293933	0.0015392	22.0975
genus Alloprevotella	rs150759482	A	G	0.281051	0.0525054	8.66027e-08	0.0131424	0.000124723	28.6525
genus Alloprevotella	rs13140638	A	C	0.174562	0.0344008	3.88805e-07	0.0306826	0.000257026	25.7491
genus Alloprevotella	rs72717131	C	T	0.167584	0.0347729	1.44001e-06	0.030334	0.000229293	23.2265
genus Alloprevotella	rs35171791	T	C	0.110009	0.0225686	1.09125e-06	0.075606	0.000557336	23.76
genus An181	rs6697926	C	T	0.0483724	0.00886599	4.87116e-08	0.361313	0.00230552	29.7674
genus An181	rs6866016	A	G	0.0580378	0.0117835	8.42117e-07	0.150378	0.00104026	24.259
genus An181	rs1599011	T	G	-0.0404217	0.00875908	3.9341e-06	0.364858	0.00165639	21.2967
genus An181	rs7165513	T	A	0.0494512	0.0104332	2.13938e-06	0.216556	0.00127924	22.4656
genus An181	rs149028127	G	T	-0.151178	0.032556	3.42341e-06	0.0174555	0.000124124	21.5633
genus An7	rs181444672	C	T	0.105032	0.0212176	7.41258e-07	0.0310559	0.000247486	24.5048
genus An7	rs4674463	A	C	-0.0710934	0.0143534	7.30515e-07	0.0716093	0.000547401	24.5329
genus An7	rs76928381	T	C	0.153177	0.0290407	1.33073e-07	0.0166695	0.000153056	27.821
genus An7	rs2852623	T	C	-0.0556296	0.0111079	5.49667e-07	0.127107	0.000933975	25.0812
genus AR31	rs73970004	A	G	-0.0815286	0.0172581	2.31162e-06	0.0217097	0.000159079	22.3169
genus AR31	rs11106355	G	A	-0.0273302	0.0055749	9.46892e-07	0.279116	0.001623	24.0332
genus AR31	rs72761817	G	A	-0.113498	0.0239062	2.05805e-06	0.0106992	8.0074e-05	22.5401
genus AR31	rs2337372	A	G	-0.0266816	0.00578824	4.03401e-06	0.25021	0.00133792	21.2486
genus AR31	rs78292477	A	C	-0.106814	0.0195817	4.90316e-08	0.0167199	0.000164181	29.7547
genus AR31	rs4320627	G	A	-0.0272334	0.00562439	1.28527e-06	0.270238	0.00155181	23.4451
genus Aureimonas	rs2862668	T	C	0.025316	0.00540774	2.84869e-06	0.213506	0.00123515	21.9159
genus Aureimonas	rs118154512	A	G	-0.0474755	0.00988468	1.56355e-06	0.053247	0.000390303	23.0682
genus Aureimonas	rs76485293	C	G	0.0611516	0.0111136	3.74631e-08	0.040658	0.000396353	30.2765
genus Aureimonas	rs10122182	T	C	-0.0213857	0.00463971	4.04075e-06	0.358307	0.00163947	21.2454
genus Aureimonas	rs2715406	A	G	-0.0228254	0.00482947	2.28677e-06	0.305284	0.00159003	22.3377
genus Aureimonas	rs4803162	G	A	-0.025242	0.00541855	3.18612e-06	0.214468	0.00122706	21.7011
genus Azorhizobium	rs144330193	T	C	0.0919923	0.0184112	5.8368e-07	0.0185216	0.000152319	24.9654
genus Azorhizobium	rs34474338	T	C	0.0228318	0.00495641	4.09464e-06	0.462436	0.00177045	21.22
genus Azorhizobium	rs7632521	A	G	0.0590031	0.0125356	2.51583e-06	0.0412538	0.000294092	22.1544
genus Azorhizobium	rs4679683	T	C	-0.028072	0.00590763	2.01593e-06	0.229565	0.00134035	22.5798
genus Bacillus AY	rs140370269	A	G	0.0261349	0.00566271	3.92596e-06	0.289624	0.000514368	22.7184
genus Bacillus AY	rs62216401	G	A	-0.0653123	0.0140744	3.47562e-06	0.0330864	0.000180098	21.6806
genus Bacillus AY	rs8061031	A	G	0.0239125	0.00518744	4.03266e-06	0.485734	9.93339e-05	21.6778
genus Bacillus AY	rs12448177	A	G	0.0865097	0.01892	4.82182e-06	0.0189298	0.000151004	25.5984
genus Bacillus AY	rs1581140	A	G	-0.061068	0.0109993	2.82436e-08	0.0581058	0.0011271	25.7106
genus Bacillus AY	rs72836154	G	C	0.109291	0.0238959	4.79347e-06	0.0113713	0.00175659	21.0299
genus Bacillus C	rs147774542	A	G	-0.0517799	0.0112705	4.34234e-06	0.0430244	0.00165356	21.5478
genus Bacillus C	rs10201907	T	C	0.0641309	0.0137967	3.34717e-06	0.0279179	0.000299582	30.6306
genus Bacillus C	rs74694536	A	G	0.0427114	0.00920346	3.47066e-06	0.067862	8.0912e-05	21.4587
genus Bacillus C	rs11794103	A	C	-0.023131	0.0049258	2.65452e-06	0.322184	0.00125331	22.9047
genus Bacillus C	rs158106	G	T	-0.0219	0.00474983	4.01332e-06	0.358577	0.000981507	27.317
genus Bacillus C	rs12715572	A	G	-0.0244572	0.0050943	1.57958e-06	0.276639	0.00145313	22.0289
genus Bacillus C	rs6804876	C	A	-0.0267687	0.00471414	1.35973e-08	0.372222	0.00147086	21.3007
genus Bacillus U	rs35908994	A	C	0.077261	0.0161797	1.79545e-06	0.0402582	0.000231219	21.5343
genus Bacillus U	rs12350649	T	A	-0.0469452	0.00985272	1.8914e-06	0.114639	0.0017815	21.2493
genus Bacillus U	rs59265645	A	C	0.0735392	0.015593	2.40329e-06	0.043335	0.000130314	20.9068
genus Bacillus U	rs2269322	T	C	0.034321	0.0065262	1.44875e-07	0.397393	0.000566207	30.8246
genus Bacillus U	rs71597328	A	G	0.0740244	0.0137066	6.64039e-08	0.0570757	7.89263e-05	20.9181
genus Bacillus U	rs11687684	T	C	0.0379068	0.00794536	1.83372e-06	0.197868	0.000291681	21.1075
genus Bacillus U	rs78775534	G	A	0.0752356	0.0156059	1.42861e-06	0.0439161	0.000196801	21.6065
genus Bacillus U	rs10201907	T	C	0.111219	0.0193523	9.08038e-09	0.0279179	0.000457245	21.537
genus Bacillus	rs35450468	G	A	0.0297434	0.00624025	1.87566e-06	0.0727518	0.00161625	22.0514
genus Bacillus	rs115874215	A	G	0.047869	0.0102806	3.22028e-06	0.0253952	0.00164103	21.2585
genus Bacillus	rs75513376	G	T	0.0648391	0.0139261	3.22504e-06	0.0138446	0.00154799	23.0486
genus Bacillus	rs117789627	C	G	0.061194	0.0120949	4.20384e-07	0.0178962	0.0025288	32.2441
genus Bacillus	rs77922087	G	A	0.0226566	0.00446826	3.96638e-07	0.154479	0.000295696	22.8024
genus Bacillus	rs1862456	A	C	-0.0149431	0.00325853	4.52163e-06	0.466408	0.000773356	22.7023
genus Bacillus	rs12757364	A	G	0.015772	0.0033977	3.45114e-06	0.353861	0.000309481	22.2422
genus Bacillus	rs12607979	C	A	0.0520217	0.00939955	3.12138e-08	0.0300436	0.00222285	27.6566
genus Bacillus	rs150011658	C	T	0.0700329	0.0151182	3.61526e-06	0.0113636	0.000526835	29.1669
genus Bacillus	rs2875074	C	G	0.019413	0.0040563	1.70232e-06	0.205098	0.00121251	22.7618
genus Bacillus	rs72821769	A	G	0.0261835	0.00500969	1.72683e-07	0.121918	0.000327526	23.2418
genus Bacillus	rs8080418	T	C	0.0171803	0.00366045	2.68578e-06	0.26879	0.00030084	33.0288
genus Bacteroides A	rs7294326	T	G	0.107877	0.0200511	7.44429e-08	0.45481	0.00240888	28.9455
genus Bacteroides A	rs57197355	C	T	-0.141231	0.0304165	3.42994e-06	0.11822	0.000754309	21.5596
genus Bacteroides A	rs7798323	C	T	-0.090996	0.0197905	4.2664e-06	0.444789	0.00175226	21.1413
genus Bacteroides A	rs1526413	A	G	0.117066	0.0253942	4.02765e-06	0.189338	0.00109478	21.2516
genus Bacteroides A	rs11193113	G	A	0.101585	0.021843	3.30828e-06	0.281397	0.00146791	21.6289
genus Bacteroides A	rs116375699	T	G	0.404408	0.0868119	3.18615e-06	0.0128723	9.2548e-05	21.7011
genus Bacteroides A	rs117800280	A	G	0.452717	0.0922112	9.1278e-07	0.0114078	9.12351e-05	24.1038
genus Bacteroides A	rs74459634	G	A	0.394481	0.0827514	1.86932e-06	0.0148073	0.000111264	22.7249
genus Bifidobacterium	rs3940549	G	A	0.179917	0.0152246	3.16906e-32	0.421891	0.0114319	139.654
genus Bifidobacterium	rs116980236	G	A	-0.142455	0.0306045	3.24441e-06	0.0637829	0.000434232	21.6663
genus Bifidobacterium	rs12497495	C	G	-0.0844585	0.0176034	1.60377e-06	0.259365	0.00148411	23.0194
genus Bifidobacterium	rs17753641	G	A	-0.125818	0.0271832	3.68287e-06	0.0836569	0.000551189	21.4232
genus Bifidobacterium	rs71323798	G	A	-0.152987	0.0314536	1.15098e-06	0.0604517	0.000450975	23.6575
genus Bifidobacterium	rs1805488	C	T	0.124482	0.0270383	4.14624e-06	0.084035	0.000547583	21.196
genus Bifidobacterium	rs72650093	T	C	-0.294329	0.0642817	4.67792e-06	0.0136203	9.4532e-05	20.9648
genus Bifidobacterium	rs76648959	A	G	-0.204228	0.039002	1.63786e-07	0.0373665	0.000331022	27.4193
genus Brachyspira	rs79567558	A	G	0.0819024	0.0173721	2.42193e-06	0.0508446	0.000360021	22.2274
genus Brachyspira	rs13102411	A	G	0.0364962	0.00771447	2.23553e-06	0.421421	0.00183155	22.3812
genus Brachyspira	rs181723532	T	C	0.111341	0.0239515	3.34192e-06	0.0263247	0.0001859	21.6095
genus Brachyspira	rs2283558	T	C	-0.0359379	0.00778897	3.95092e-06	0.485521	0.00178475	21.2885
genus Brachyspira	rs528177078	T	C	0.169002	0.0365564	3.78142e-06	0.0110437	7.83439e-05	21.3726
genus Brachyspira	rs682423	C	T	-0.040753	0.0089077	4.7615e-06	0.238204	0.00127477	20.9309
genus Brachyspira	rs146992520	G	A	0.0647037	0.0130356	6.9193e-07	0.0974168	0.000727066	24.6375
genus Brachyspira	rs77358038	G	A	0.0742912	0.0142514	1.85906e-07	0.0808296	0.000677615	27.1744
genus Brachyspira	rs75542355	G	T	0.121369	0.0258957	2.77456e-06	0.0217062	0.000156556	21.9665
genus Brachyspira	rs75450753	A	T	0.0872667	0.0175618	6.72573e-07	0.0513018	0.000403345	24.6922
genus Brachyspira	rs551581055	T	C	0.151461	0.0330507	4.5904e-06	0.013753	9.56049e-05	21.001
genus Brevibacillus B	rs11841139	G	A	0.0811181	0.0165949	1.01796e-06	0.0696714	0.000519797	23.8939
genus Brevibacillus B	rs6491899	A	G	0.0386008	0.00838679	4.17306e-06	0.455584	0.00176343	21.1837
genus Brevibacillus B	rs1419759	T	C	0.0446507	0.00924291	1.35982e-06	0.282536	0.0015877	23.3367
genus Brevibacillus B	rs13223549	G	A	-0.0488399	0.00880449	2.9035e-08	0.337323	0.00230858	30.771
genus Brevibacillus B	rs1834575	A	G	0.0414229	0.00837813	7.64689e-07	0.449275	0.00202997	24.4448
genus Brevibacillus B	rs6432310	G	T	0.0447612	0.00915775	1.01972e-06	0.310381	0.00171627	23.8905
genus Brevibacillus B	rs1375131	C	T	-0.0424128	0.00854718	6.96999e-07	0.41852	0.0020112	24.6234
genus Brevibacillus B	rs77204798	A	T	0.201538	0.0389725	2.32487e-07	0.0117805	0.000104489	26.7422
genus Brevibacillus B	rs10916738	T	C	0.0495789	0.00991626	5.74023e-07	0.236654	0.00151562	24.9976
genus Brevibacillus B	rs138926167	A	C	0.132331	0.0289757	4.94837e-06	0.0213234	0.000146086	20.8572
genus CAG-1000	rs476702	C	T	0.0742428	0.01613	4.16894e-06	0.453629	0.00176232	21.1856
genus CAG-1000	rs77804075	T	C	0.287583	0.0565044	3.5888e-07	0.0205422	0.000174925	25.9037
genus CAG-1000	rs12712141	C	T	0.0733811	0.016014	4.59869e-06	0.47829	0.00175851	20.9976
genus CAG-1000	rs6732884	T	C	0.0951996	0.0200787	2.12327e-06	0.210687	0.00125471	22.4801
genus CAG-1000	rs79738309	A	G	0.397057	0.0688711	8.15517e-09	0.0132573	0.000145931	33.2378
genus CAG-1000	rs111594454	G	C	0.200574	0.0433242	3.66361e-06	0.0351721	0.000244114	21.4333
genus CAG-1000	rs5769717	A	G	0.110956	0.0241318	4.26737e-06	0.127815	0.000790987	21.1408
genus CAG-1000	rs4833641	G	C	0.111408	0.0243483	4.74865e-06	0.121945	0.000752381	20.9361
genus CAG-1000	rs10098321	T	C	-0.0844801	0.0169119	5.87428e-07	0.349593	0.00190427	24.9531
genus CAG-1000	rs143412328	G	C	0.202732	0.0441479	4.38788e-06	0.0346422	0.000236687	21.0875
genus CAG-1000	rs35643385	T	C	0.168344	0.0360586	3.03226e-06	0.051596	0.000357967	21.796
genus CAG-1031	rs77056239	A	G	0.300098	0.0653765	4.42601e-06	0.0147974	0.000103098	21.0709
genus CAG-1031	rs10815093	C	T	-0.0802083	0.0165438	1.24562e-06	0.36914	0.00183717	23.5054
genus CAG-1031	rs17059587	T	C	-0.0999387	0.020859	1.65824e-06	0.183631	0.00115497	22.9552
genus CAG-1031	rs117697640	G	T	-0.263431	0.0565087	3.1349e-06	0.0204426	0.000146058	21.7322
genus CAG-110	rs1237765	C	T	-0.259913	0.0563919	4.04516e-06	0.0138446	9.7343e-05	21.2433
genus CAG-110	rs62148957	C	A	-0.189304	0.0414291	4.89242e-06	0.025408	0.000173524	20.8789
genus CAG-110	rs62010551	A	G	0.176204	0.0382687	4.13678e-06	0.0302189	0.000208523	21.2004
genus CAG-110	rs62529959	A	G	-0.13304	0.0272669	1.0653e-06	0.0613336	0.000460002	23.8064
genus CAG-110	rs62550808	C	T	-0.236514	0.0427421	3.13878e-08	0.0245555	0.000246156	30.6198
genus CAG-177	rs10026739	A	G	-0.107764	0.0235164	4.59441e-06	0.32703	0.00155112	20.9993
genus CAG-177	rs34966720	C	G	-0.139812	0.0222473	3.29021e-10	0.453803	0.00328555	39.4943
genus CAG-177	rs8128434	A	G	-0.140435	0.0298561	2.55452e-06	0.163767	0.00101694	22.1251
genus CAG-177	rs3013431	T	C	-0.103611	0.0216981	1.79601e-06	0.454981	0.00189771	22.8018
genus CAG-177	rs12126972	G	C	0.175328	0.0374046	2.76782e-06	0.0951142	0.00063467	21.9711
genus CAG-245	rs34389484	G	T	-0.095328	0.0202139	2.4057e-06	0.249496	0.0013977	22.2403
genus CAG-245	rs17446019	T	C	-0.253661	0.0505603	5.24847e-07	0.0314497	0.000257326	25.1703
genus CAG-245	rs74839180	C	T	0.330609	0.0605015	4.64276e-08	0.02118	0.00020777	29.8605
genus CAG-245	rs12477883	T	C	-0.13567	0.0278354	1.09356e-06	0.113946	0.000804987	23.756
genus CAG-245	rs6657600	T	G	-0.214814	0.0460315	3.06115e-06	0.0376689	0.000264959	21.7778
genus CAG-245	rs7515895	C	T	0.12138	0.0200095	1.31038e-09	0.263388	0.00239615	36.7978
genus CAG-245	rs71666202	T	C	0.244221	0.0494849	8.00428e-07	0.033339	0.000263454	24.3568
genus CAG-302	rs7433832	G	T	0.548533	0.0979641	2.15186e-08	0.0131137	0.000136182	31.3525
genus CAG-302	rs7809151	T	C	-0.148671	0.0281965	1.34449e-07	0.207544	0.00153463	27.8011
genus CAG-302	rs73220473	G	T	0.347172	0.0698329	6.6448e-07	0.0260592	0.000210533	24.7155
genus CAG-302	rs62211942	T	C	0.114216	0.0243527	2.73104e-06	0.319929	0.00160629	21.9968
genus CAG-302	rs2194028	T	C	0.112396	0.0240096	2.8507e-06	0.315254	0.00158774	21.9145
genus CAG-302	rs4964219	A	T	0.120098	0.0256763	2.90553e-06	0.264562	0.00142869	21.878
genus CAG-302	rs8022045	C	T	0.104503	0.0226886	4.10549e-06	0.421128	0.00173578	21.215
genus CAG-345	rs1590022	G	A	0.21452	0.0439961	1.08321e-06	0.0471429	0.000358433	23.7743
genus CAG-345	rs117203648	T	C	0.458273	0.0930164	8.35882e-07	0.0102144	8.23645e-05	24.2733
genus CAG-345	rs61799545	G	A	0.346659	0.0702448	8.01454e-07	0.0177281	0.00014234	24.3544
genus CAG-345	rs61777973	A	G	0.331552	0.0720324	4.16813e-06	0.0173255	0.00012106	21.1859
genus CAG-345	rs4656252	A	G	0.216728	0.0463763	2.96472e-06	0.043266	0.000303412	21.8393
genus CAG-345	rs6540507	G	A	0.087041	0.0188331	3.80602e-06	0.447206	0.00177228	21.3601
genus CAG-345	rs12910343	A	G	-0.130691	0.0259566	4.77895e-07	0.154313	0.00111036	25.351
genus CAG-345	rs571200534	T	C	0.320227	0.0676105	2.17602e-06	0.0196705	0.000145188	22.433
genus CAG-345	rs10458074	T	C	0.20469	0.043804	2.97033e-06	0.0483193	0.000337003	21.8356
genus CAG-345	rs73727344	G	A	0.42118	0.0887248	2.06417e-06	0.0114171	8.53632e-05	22.5344
genus CAG-345	rs73135202	A	G	0.486619	0.0920791	1.25847e-07	0.0105847	9.8168e-05	27.929
genus CAG-349	rs1508248	C	T	0.165252	0.0286695	8.21264e-09	0.131778	0.0012758	33.2241
genus CAG-349	rs2817775	G	C	0.284292	0.060447	2.56164e-06	0.025939	0.000187575	22.1197
genus CAG-349	rs818157	A	G	-0.107148	0.0232369	4.00516e-06	0.236905	0.00129009	21.2624
genus CAG-349	rs1462246	T	A	0.18208	0.0392398	3.48094e-06	0.0645053	0.000436078	21.5313
genus CAG-349	rs73025045	C	T	0.258585	0.0501848	2.56823e-07	0.0392306	0.000335864	26.5499
genus CAG-349	rs71523642	T	C	0.30941	0.065235	2.1057e-06	0.0231317	0.000170611	22.4961
genus CAG-349	rs189325463	G	C	0.430745	0.0935214	4.10796e-06	0.0108108	7.61399e-05	21.2138
genus CAG-349	rs191325458	G	A	0.354796	0.0742154	1.74751e-06	0.0173313	0.000130636	22.8544
genus CAG-349	rs938760	C	A	0.193479	0.0396204	1.04316e-06	0.0631923	0.000473807	23.8468
genus CAG-349	rs1466864	A	C	-0.104001	0.0221225	2.58711e-06	0.255762	0.00141192	22.1007
genus CAG-349	rs3922397	A	G	0.0908283	0.0196683	3.87448e-06	0.400521	0.00171856	21.326
genus CAG-349	rs35189154	T	C	0.437337	0.0936019	2.97832e-06	0.0109612	7.94312e-05	21.8305
genus CAG-349	rs4648973	T	C	-0.113053	0.0234711	1.4596e-06	0.215197	0.00131508	23.2005
genus CAG-448	rs80025782	A	T	-0.109465	0.0227311	1.46722e-06	0.134492	0.000906012	23.1905
genus CAG-448	rs61831695	T	C	0.346586	0.062415	2.80924e-08	0.0145476	0.000148364	30.835
genus CAG-448	rs56008851	G	A	-0.137877	0.0300603	4.50348e-06	0.0673723	0.000443653	21.0376
genus CAG-448	rs114237593	C	T	-0.170371	0.0343543	7.07718e-07	0.0504124	0.000395147	24.594
genus CAG-448	rs6766789	A	C	0.157922	0.0274842	9.14228e-09	0.0830116	0.000843487	33.0156
genus CAG-448	rs144109676	T	C	-0.347638	0.0747745	3.33303e-06	0.0105379	7.5641e-05	21.6146
genus CAG-448	rs147442884	T	C	0.275454	0.0591035	3.15387e-06	0.0168473	0.000120748	21.7206
genus CAG-448	rs149411016	C	T	0.356965	0.0725301	8.58343e-07	0.0112085	9.00997e-05	24.2223
genus CAG-448	rs80071658	A	G	0.248167	0.0534496	3.43371e-06	0.0207071	0.000146719	21.5575
genus CAG-448	rs1609170	G	C	0.154628	0.0337191	4.52319e-06	0.0530825	0.000354768	21.0293
genus CAG-452	rs1715444	G	T	-0.0882212	0.0185892	2.07652e-06	0.442879	0.00186516	22.5229
genus CAG-452	rs10507024	A	G	0.189476	0.0385653	8.96377e-07	0.0612914	0.000466125	24.1388
genus CAG-452	rs10209497	T	C	-0.105802	0.0222031	1.88675e-06	0.221652	0.00131481	22.707
genus CAG-452	rs113732002	C	A	0.206204	0.0368283	2.15513e-08	0.0682663	0.000669246	31.3495
genus CAG-452	rs8037071	C	A	-0.10543	0.0215538	1.0008e-06	0.251148	0.0015103	23.9266
genus CAG-452	rs34575286	T	A	0.0934879	0.0199459	2.77139e-06	0.317247	0.00159706	21.9687
genus CAG-452	rs12335518	C	A	0.434197	0.0935736	3.4813e-06	0.00976431	6.98721e-05	21.5311
genus CAG-452	rs147387898	T	C	0.318161	0.0658178	1.3384e-06	0.020299	0.000155967	23.3672
genus CAG-452	rs1491836	G	A	-0.0958151	0.0198947	1.46383e-06	0.304979	0.00165013	23.1949
genus CAG-475	rs1076819	A	G	-0.0757114	0.0157439	1.51736e-06	0.297523	0.00162221	23.1259
genus CAG-475	rs61738476	T	C	0.2027	0.0442345	4.59678e-06	0.0272972	0.000187129	20.9984
genus CAG-475	rs77389395	C	T	0.158799	0.0336312	2.33794e-06	0.0494866	0.000351976	22.2952
genus CAG-475	rs2351243	T	C	0.187212	0.0356821	1.54878e-07	0.0408969	0.000362392	27.5275
genus CAG-475	rs140668348	C	T	0.252582	0.0530574	1.93073e-06	0.0189713	0.000141563	22.6628
genus CAG-475	rs114900215	C	T	0.272283	0.0506561	7.65285e-08	0.0203011	0.000192862	28.892
genus CAG-475	rs76762645	T	C	0.140586	0.0301868	3.20537e-06	0.0614139	0.000419612	21.6895
genus CAG-475	rs139783923	A	G	0.213792	0.045467	2.57454e-06	0.0259028	0.000187239	22.1101
genus CAG-475	rs17605038	A	G	0.101779	0.0222164	4.62193e-06	0.120271	0.000745307	20.9879
genus CAG-488	rs11166846	T	A	-0.0762803	0.0154652	8.12322e-07	0.0876072	0.000652667	24.3284
genus CAG-488	rs8041680	A	C	0.0644269	0.0139471	3.84896e-06	0.113236	0.000719144	21.3386
genus CAG-488	rs4832741	C	T	0.18808	0.036908	3.47062e-07	0.0144695	0.000124287	25.9683
genus CAG-488	rs4867146	G	A	0.0419499	0.00891587	2.53764e-06	0.476738	0.00185349	22.1378
genus CAG-488	rs146065830	G	A	-0.0908644	0.0189684	1.66529e-06	0.0571598	0.000415061	22.947
genus CAG-488	rs12230632	T	A	0.177425	0.0336967	1.39921e-07	0.0174702	0.000159718	27.7239
genus CAG-488	rs73083219	T	C	-0.10137	0.0210652	1.49276e-06	0.0469151	0.000347527	23.1573
genus CAG-488	rs73108391	T	C	0.0975075	0.021131	3.94177e-06	0.0437227	0.000298802	21.293
genus CAG-488	rs6132204	T	C	0.186843	0.0380567	9.12645e-07	0.0133501	0.00010656	24.1041
genus CAG-488	rs1878712	G	C	0.0663745	0.0144023	4.05381e-06	0.10426	0.000665725	21.2392
genus CAG-488	rs138545616	T	C	0.156817	0.0328809	1.8492e-06	0.0181391	0.000135963	22.7457
genus CAG-488	rs7865493	A	G	-0.041319	0.00888611	3.32191e-06	0.421536	0.00176947	21.621
genus CAG-488	rs41423849	G	T	0.0600328	0.0130155	3.9803e-06	0.132079	0.000818514	21.2743
genus CAG-495	rs80152381	A	G	-0.29119	0.0515222	1.58833e-08	0.0665114	0.000665619	31.9421
genus CAG-495	rs77454822	A	G	0.523822	0.109447	1.70071e-06	0.0138982	0.000105365	22.9066
genus CAG-495	rs12493471	T	C	-0.122548	0.0263857	3.40925e-06	0.374258	0.0016955	21.5712
genus CAG-495	rs139456652	A	G	0.325307	0.0563893	7.97674e-09	0.0561847	0.000592318	33.2808
genus CAG-495	rs12768988	T	C	0.297085	0.0630759	2.47765e-06	0.0417577	0.000297922	22.1837
genus CAG-495	rs79561307	A	C	0.286723	0.0608523	2.45555e-06	0.046494	0.00033033	22.2009
genus CAG-495	rs114928387	T	C	0.517362	0.111611	3.56242e-06	0.0132974	9.46204e-05	21.487
genus CAG-495	rs72641611	A	G	0.591071	0.119453	7.49233e-07	0.0115107	9.35008e-05	24.4842
genus CAG-495	rs10821366	A	G	-0.261025	0.0558978	3.01665e-06	0.0538071	0.000372607	21.8059
genus CAG-495	rs113013648	T	A	0.560109	0.117182	1.75451e-06	0.0122342	9.26637e-05	22.8467
genus CAG-495	rs75695257	T	C	0.264603	0.0550397	1.52834e-06	0.0561216	0.000410904	23.112
genus CAG-632	rs4775703	G	C	-0.0452451	0.00969234	3.03954e-06	0.219452	0.0012528	21.7914
genus CAG-632	rs77448792	A	G	0.17487	0.0360513	1.23096e-06	0.0124495	9.7086e-05	23.5282
genus CAG-632	rs147723189	A	T	0.128066	0.0247745	2.35014e-07	0.027265	0.000237856	26.7213
genus CAG-632	rs75686136	G	C	0.104724	0.0218902	1.71791e-06	0.0347549	0.000257693	22.8872
genus CAG-632	rs28478818	C	T	0.103417	0.0215129	1.53052e-06	0.0357865	0.00026763	23.1093
genus CAG-632	rs13088424	G	A	0.0491028	0.0100035	9.17466e-07	0.20716	0.00132818	24.094
genus CAG-632	rs11960927	C	G	0.0636327	0.0117444	6.02252e-08	0.136209	0.00115923	29.3561
genus CAG-632	rs9614831	A	C	-0.0577327	0.0125443	4.1784e-06	0.11437	0.000720065	21.1812
genus CAG-632	rs75821794	G	C	0.120836	0.0263521	4.53029e-06	0.023569	0.000162406	21.0263
genus CAG-632	rs76941979	C	T	0.0726281	0.0157537	4.02234e-06	0.0679653	0.000451877	21.2542
genus CAG-632	rs144023156	A	G	0.178213	0.0357358	6.13368e-07	0.0126933	0.000104606	24.8698
genus CAG-632	rs77364580	G	C	0.151427	0.0316642	1.7332e-06	0.0160013	0.000120858	22.8702
genus CAG-632	rs7958254	A	G	0.125891	0.0222053	1.43288e-08	0.0334788	0.000349071	32.1422
genus CAG-776	rs161127	T	C	-0.06477	0.0141709	4.8625e-06	0.40497	0.00168955	20.8907
genus CAG-776	rs140169232	T	C	0.219712	0.0476281	3.96755e-06	0.0216107	0.000151014	21.2805
genus CAG-776	rs10823909	C	T	0.185165	0.0314363	3.8581e-09	0.0511731	0.00056538	34.694
genus CAG-776	rs117722796	A	G	0.201218	0.0415084	1.24936e-06	0.0290372	0.00022237	23.4997
genus CAG-776	rs78438209	A	C	0.129132	0.0273236	2.28958e-06	0.0670476	0.000468912	22.3353
genus CAG-822	rs72722957	T	C	0.167447	0.0362885	3.94371e-06	0.023894	0.000166671	21.292
genus CAG-822	rs139345454	G	A	0.191577	0.0415799	4.07652e-06	0.0186869	0.000130654	21.2285
genus CAG-822	rs13425414	C	G	0.0930105	0.0160692	7.11774e-09	0.140976	0.0013617	33.5024
genus CAG-822	rs377014871	G	A	0.0599352	0.013085	4.63975e-06	0.243911	0.00129861	20.9805
genus CAG-822	rs4797846	T	C	0.0803375	0.0175723	4.83492e-06	0.113106	0.000703709	20.9016
genus CAG-822	rs140837056	A	G	0.250742	0.0543137	3.90169e-06	0.0108568	7.68162e-05	21.3125
genus CAG-822	rs45558338	T	C	-0.0937875	0.0202444	3.60818e-06	0.0841375	0.000555081	21.4625
genus CAG-822	rs56309522	C	T	0.0705075	0.0143064	8.29105e-07	0.185786	0.00123316	24.289
genus CAG-822	rs62442210	T	G	0.0621366	0.0123559	4.93299e-07	0.289226	0.0017449	25.2898
genus CAG-822	rs145745626	T	C	0.155869	0.0327066	1.88223e-06	0.0304008	0.000224689	22.7117
genus CAG-822	rs117104462	T	C	0.128392	0.026868	1.76501e-06	0.0455785	0.000333397	22.8352
genus CAG-877	rs60740268	T	C	0.26208	0.0536913	1.05422e-06	0.0143678	0.000113246	23.8265
genus CAG-877	rs149294250	A	G	0.269029	0.0532898	4.45492e-07	0.0143649	0.000121112	25.4865
genus CAG-877	rs8037071	C	A	-0.0685712	0.0148184	3.7022e-06	0.251148	0.00135165	21.4132
genus CAG-877	rs1541227	G	A	0.0949213	0.0195753	1.24064e-06	0.123381	0.000853545	23.5131
genus CAG-877	rs35859077	A	G	0.125129	0.0216462	7.44147e-09	0.0967191	0.000979815	33.4159
genus CAG-877	rs6824700	A	G	-0.0776672	0.0142423	4.94501e-08	0.258621	0.00191371	29.7382
genus CAG-877	rs6838736	A	G	0.105577	0.0200631	1.42305e-07	0.111317	0.000919406	27.6912
genus CAG-877	rs185174116	A	T	0.144015	0.0270798	1.04816e-07	0.0596416	0.000532383	28.2829
genus CAG-877	rs79305706	A	C	0.25395	0.0536	2.15973e-06	0.0142568	0.000105879	22.4474
genus CAG-877	rs4988900	A	G	-0.0602457	0.0129466	3.26507e-06	0.482954	0.00181481	21.6541
genus CAG-877	rs149372364	A	G	0.24689	0.052789	2.91214e-06	0.0147633	0.000106783	21.8736
genus CAG-884	rs4854491	C	T	-0.065017	0.0139776	3.29507e-06	0.29889	0.00152175	21.6366
genus CAG-884	rs142767507	A	G	0.272125	0.0595397	4.86609e-06	0.0122792	8.50324e-05	20.8893
genus CAG-884	rs7801158	T	C	-0.0624261	0.0134785	3.6297e-06	0.369082	0.00167649	21.4511
genus CAG-884	rs881358	T	C	-0.0771078	0.0146513	1.41828e-07	0.267978	0.00182358	27.6977
genus CAG-884	rs76012754	A	C	0.195669	0.0420947	3.34674e-06	0.0247019	0.000174708	21.6067
genus CAG-884	rs1015465	C	T	0.162722	0.0331164	8.94018e-07	0.0390166	0.000303828	24.1438
genus CAG-884	rs149643665	T	C	0.279161	0.0575896	1.25077e-06	0.0130471	0.000101552	23.4975
genus CAG-884	rs2400705	A	G	-0.0827502	0.0169425	1.03861e-06	0.187436	0.00121941	23.8552
genus CAG-884	rs139654497	A	T	0.289504	0.0618073	2.81361e-06	0.0114175	8.31132e-05	21.9396
genus CAG-884	rs74873861	C	G	0.165303	0.0354111	3.03979e-06	0.0360323	0.000254035	21.7913
genus Caloranaerobacter	rs1615012	G	C	-0.0374764	0.0074325	4.60129e-07	0.229896	0.00151072	25.4241
genus Caloranaerobacter	rs12647010	G	C	0.0511457	0.0109654	3.09699e-06	0.0937991	0.000620653	21.7555
genus Caloranaerobacter	rs11763735	C	A	-0.0314199	0.00628262	5.70094e-07	0.470518	0.00209128	25.0108
genus Caloranaerobacter	rs6947158	A	C	-0.0297566	0.00646338	4.14699e-06	0.385075	0.0016845	21.1957
genus Caloranaerobacter	rs7945882	G	C	-0.0357261	0.00648499	3.60786e-08	0.385953	0.00241404	30.3496
genus Caloranaerobacter	rs10791303	C	T	-0.0294941	0.00640665	4.15111e-06	0.403075	0.00171147	21.1938
genus Campylobacter D	rs12098269	T	C	0.0391622	0.00838717	3.0223e-06	0.0759919	0.00051381	21.8023
genus Campylobacter D	rs139678050	A	G	0.0396126	0.00839192	2.35467e-06	0.0776244	0.000535435	22.2815
genus Campylobacter D	rs4973125	G	A	0.0238112	0.00479802	6.9515e-07	0.321807	0.00180403	24.6285
genus Campylobacter D	rs115871282	G	C	0.105455	0.0215453	9.85204e-07	0.0107401	8.54289e-05	23.9568
genus Campylobacter D	rs8110933	T	C	-0.0296908	0.00649444	4.83723e-06	0.141803	0.000853669	20.9007
genus Campylobacter D	rs59473574	A	C	0.0210864	0.00457574	4.05967e-06	0.433293	0.00175017	21.2365
genus Campylobacter D	rs144109676	T	C	0.13466	0.0220059	9.40062e-10	0.0105379	0.000131041	37.4454
genus Cetobacterium A	rs17689208	T	C	0.0537129	0.00991819	6.10852e-08	0.128862	0.001105	29.3287
genus Cetobacterium A	rs1016305	A	G	0.0313798	0.00667309	2.57072e-06	0.445784	0.00183361	22.1129
genus Cetobacterium A	rs2980649	T	G	0.0304926	0.00667485	4.91737e-06	0.417918	0.00170388	20.8692
genus Cetobacterium A	rs74840827	C	T	-0.0611728	0.0127286	1.54031e-06	0.0718274	0.00051681	23.097
genus Cetobacterium A	rs1934931	A	G	-0.0317403	0.00676748	2.73044e-06	0.40143	0.00177398	21.9972
genus Cetobacterium A	rs111582823	T	C	0.0751833	0.0159041	2.27536e-06	0.0455771	0.000326264	22.3473
genus Cetobacterium A	rs3109109	C	T	0.0513923	0.00939947	4.56236e-08	0.147427	0.00126111	29.8944
genus Cetobacterium A	rs16873505	T	A	-0.0547831	0.0105698	2.18364e-07	0.113513	0.000907265	26.8633
genus Cetobacterium A	rs367922	G	A	0.0311709	0.00659963	2.32244e-06	0.424853	0.00182951	22.3079
genus Cetobacterium A	rs3752497	T	C	-0.0553905	0.0121133	4.81477e-06	0.0814578	0.00052509	20.9096
genus Citrobacter A	rs58632432	A	G	0.109284	0.022779	1.60597e-06	0.0254793	0.000191813	23.0167
genus Citrobacter A	rs2242170	C	T	0.0347046	0.00744365	3.1268e-06	0.476835	0.00181998	21.7371
genus Citrobacter A	rs2247751	T	C	0.146458	0.0310886	2.4652e-06	0.0134468	9.88143e-05	22.1934
genus Citrobacter A	rs143399642	T	C	0.168851	0.0337709	5.73611e-07	0.0112719	9.35088e-05	24.999
genus Citrobacter A	rs10046263	T	C	-0.0566412	0.0120086	2.39678e-06	0.0991777	0.000667098	22.2474
genus Clostridium I	rs11721637	C	T	0.0253327	0.0053965	2.67543e-06	0.4164	0.0017973	22.0363
genus Clostridium I	rs78925751	A	G	-0.104055	0.0226978	4.55368e-06	0.0145967	0.000101457	21.0164
genus Clostridium I	rs55888898	G	A	0.030372	0.00659281	4.08841e-06	0.213497	0.00119606	21.2229
genus Clostridium I	rs768399	A	G	0.0263244	0.00568315	3.62135e-06	0.341029	0.00161828	21.4555
genus Clostridium I	rs7168655	A	G	-0.0268179	0.00571988	2.75158e-06	0.324971	0.00161845	21.9824
genus Clostridium P	rs11580136	A	G	0.0672049	0.0144509	3.31021e-06	0.0590425	0.000403277	21.6278
genus Clostridium P	rs368441582	A	G	0.121705	0.0219637	3.00426e-08	0.0249113	0.000250324	30.7048
genus Clostridium P	rs59437174	C	G	-0.055209	0.0118933	3.45011e-06	0.0950341	0.00062199	21.5484
genus Clostridium P	rs1609248	A	C	0.0373058	0.00737163	4.17663e-07	0.314002	0.00185156	25.6109
genus Clostridium P	rs4663502	T	C	0.145077	0.0312347	3.40508e-06	0.0118607	8.48609e-05	21.5736
genus Clostridium P	rs4842054	A	G	-0.0360223	0.0073769	1.04419e-06	0.323325	0.00175094	23.8449
genus Clostridium P	rs140128564	G	A	0.108679	0.023233	2.89989e-06	0.0215364	0.000154759	21.8817
genus Collinsella	rs3792121	C	T	0.10655	0.0207553	2.84209e-07	0.201093	0.00142102	26.3541
genus Collinsella	rs541763202	C	A	-0.246842	0.0531106	3.35661e-06	0.0241868	0.000171111	21.6011
genus Collinsella	rs9812270	A	G	0.180714	0.0391023	3.80848e-06	0.0475991	0.000324978	21.3589
genus Collinsella	rs550057	T	C	0.0994397	0.0178167	2.38777e-08	0.307628	0.00222683	31.1505
genus Collinsella	rs116926743	C	G	-0.383896	0.0774636	7.20242e-07	0.0113312	9.23454e-05	24.5602
genus Collinsella	rs12375090	T	C	-0.10466	0.0216657	1.3607e-06	0.169329	0.00110162	23.3354
genus Comamonas B	rs140722677	G	C	0.0672412	0.0143486	2.78249e-06	0.026713	0.000125907	22.4383
genus Comamonas B	rs76327248	A	G	-0.0842865	0.017781	2.13448e-06	0.0173745	0.000130174	23.3554
genus Comamonas B	rs10248148	C	T	0.0242762	0.00528553	4.37014e-06	0.261852	0.000392264	22.5141
genus Comamonas B	rs143606156	T	C	-0.108372	0.0222366	1.0959e-06	0.0106794	0.000116405	29.4346
genus Comamonas B	rs78189310	G	A	-0.0886617	0.0191852	3.81234e-06	0.0147849	0.000245845	24.9257
genus Comamonas B	rs8007124	A	G	-0.0211928	0.00463757	4.88173e-06	0.444444	0.000282783	21.5079
genus Comamonas B	rs74076487	G	A	0.0684425	0.0144056	2.02309e-06	0.0270566	0.0005946	21.6664
genus Comamonas B	rs61936974	A	G	0.0275386	0.00588241	2.8476e-06	0.204235	0.000120231	23.8921
genus Comamonas	rs12748816	A	G	0.105707	0.0223156	2.17001e-06	0.017008	0.000349369	22.0841
genus Comamonas	rs72919779	C	T	0.109264	0.0226091	1.34664e-06	0.0168919	0.00137953	21.4812
genus Comamonas	rs11230115	C	A	0.0609283	0.0128408	2.0861e-06	0.0549293	0.000216648	20.9403
genus Comamonas	rs375447754	C	T	0.148564	0.0273832	5.78345e-08	0.0119252	0.000320257	24.4025
genus Comamonas	rs13385795	T	C	0.0857233	0.0171702	5.95834e-07	0.0303056	0.000191634	21.961
genus Comamonas	rs72883125	C	G	0.0689796	0.0148738	3.52379e-06	0.0408422	0.000128754	22.47
genus Comamonas	rs13035704	A	T	0.0475857	0.0102231	3.24416e-06	0.0898385	0.00136849	21.0952
genus Comamonas	rs116013417	A	G	0.11713	0.023963	1.0189e-06	0.0152254	8.42244e-05	23.7518
genus Comamonas	rs80210217	T	C	0.0632611	0.0134616	2.6096e-06	0.0495951	0.000104411	21.357
genus Comamonas	rs10882759	C	T	0.031551	0.00680744	3.57314e-06	0.257812	0.0017306	20.8831
genus Comamonas	rs145068924	T	C	0.0758761	0.0165811	4.73816e-06	0.0318396	0.000199437	22.573
genus Comamonas	rs17174845	T	C	0.0726604	0.0147089	7.81652e-07	0.0407645	0.00119549	21.9166
genus Coprobacillus	rs11030657	A	G	0.130926	0.026946	1.18082e-06	0.0534633	0.000400971	23.6082
genus Coprobacillus	rs79247131	C	T	0.221769	0.0455818	1.14285e-06	0.01714	0.000133838	23.6711
genus Coprobacillus	rs75901608	C	A	0.0902891	0.0191277	2.3546e-06	0.110361	0.000734228	22.2815
genus Coprobacillus	rs9310781	G	C	0.0735574	0.0155323	2.18225e-06	0.194619	0.00117984	22.4275
genus Coprobacillus	rs192345316	T	C	0.236947	0.0482101	8.88355e-07	0.0156171	0.000124637	24.1561
genus Coprobacillus	rs4556017	C	T	-0.0823937	0.0156222	1.33379e-07	0.178173	0.00136704	27.8166
genus Coprobacillus	rs2830516	T	G	-0.0918628	0.0189665	1.27621e-06	0.112234	0.000784485	23.4588
genus Coprobacillus	rs185039997	T	C	0.258296	0.0535963	1.44072e-06	0.0125021	9.62369e-05	23.2255
genus Corynebacterium	rs2364865	G	A	0.0159102	0.00327528	1.18781e-06	0.501345	0.00197992	23.5969
genus Corynebacterium	rs142268019	A	G	0.0473561	0.00995934	1.98502e-06	0.0273293	0.000201717	22.6095
genus Corynebacterium	rs11154263	A	G	0.0179528	0.00378199	2.06539e-06	0.245605	0.00140125	22.5332
genus Corynebacterium	rs11669147	A	G	0.0744326	0.0153634	1.26739e-06	0.0112909	8.79438e-05	23.4721
genus Corynebacterium	rs80634	A	G	0.0285123	0.00495648	8.79176e-09	0.127993	0.0012396	33.0916
genus Corynebacterium	rs35565413	G	A	0.0175561	0.00381451	4.17545e-06	0.257296	0.00135858	21.1826
genus Corynebacterium	rs17246831	T	A	0.0344069	0.0073966	3.2918e-06	0.0524249	0.000360774	21.6385
genus Dokdonella	rs510620	A	T	0.0244365	0.00522068	2.8588e-06	0.374664	0.0017228	21.9091
genus Dokdonella	rs1097908	G	C	-0.0292621	0.00628373	3.21156e-06	0.207815	0.00119822	21.6858
genus Dokdonella	rs4799140	G	C	0.0418237	0.00825599	4.06558e-07	0.1047	0.000807381	25.663
genus Dokdonella	rs585432	A	C	0.030817	0.00650748	2.18379e-06	0.190335	0.00115994	22.4262
genus Dokdonella	rs76297678	A	G	0.0481179	0.0103055	3.02452e-06	0.0639496	0.000437995	21.8009
genus Dokdonella	rs111564139	A	G	0.0614832	0.0126284	1.12366e-06	0.0430976	0.00032809	23.7037
genus Dokdonella	rs10831606	G	A	-0.0257224	0.00529889	1.20813e-06	0.401055	0.00189977	23.5642
genus Dokdonella	rs75796067	T	A	-0.0455818	0.00950725	1.63142e-06	0.0785654	0.000558503	22.9865
genus Dokdonella	rs1475166	C	T	0.0339303	0.00598636	1.44529e-08	0.226455	0.00188875	32.1255
genus Dokdonella	rs112515272	A	G	-0.04529	0.00946898	1.7271e-06	0.0772804	0.000547512	22.877
genus Dokdonella	rs73202572	G	A	-0.0669546	0.0135429	7.65792e-07	0.0365731	0.000289051	24.442
genus Dokdonella	rs7785032	C	T	-0.026627	0.0051599	2.46461e-07	0.397227	0.00213999	26.6294
genus Dokdonella	rs13391359	C	T	-0.0294946	0.00632274	3.0885e-06	0.221433	0.00125913	21.7608
genus Dorea	rs10829667	A	G	0.0601071	0.0101748	3.47448e-09	0.144291	0.00144618	34.8979
genus Dorea	rs28721869	T	C	-0.033586	0.00716742	2.78697e-06	0.46734	0.00183455	21.9579
genus Dorea	rs8028536	G	T	0.0374147	0.00809838	3.83698e-06	0.279376	0.00144226	21.3446
genus Dorea	rs73589050	C	T	0.0863625	0.0177275	1.1066e-06	0.0422263	0.00032215	23.7332
genus Emergencia	rs313491	C	G	0.0460406	0.00945189	1.11008e-06	0.17082	0.00112795	23.7271
genus Emergencia	rs78468248	G	A	-0.133052	0.0277699	1.65761e-06	0.0164752	0.000124844	22.9559
genus Emergencia	rs142652591	T	C	0.13488	0.0261628	2.53075e-07	0.0188885	0.00016531	26.5783
genus Emergencia	rs3778880	C	T	0.0557703	0.0110306	4.28225e-07	0.115585	0.000877045	25.5628
genus Emergencia	rs139872716	A	G	0.0661899	0.0119005	2.66788e-08	0.105122	0.000976713	30.9352
genus Ensifer	rs55756434	A	G	0.062906	0.0130039	1.31501e-06	0.109026	0.000762937	23.4011
genus Ensifer	rs12572800	G	C	0.117543	0.0242412	1.24152e-06	0.0279738	0.000214571	23.5118
genus Ensifer	rs77287772	A	G	0.0917321	0.0167111	4.03549e-08	0.0609777	0.000579077	30.1323
genus Ensifer	rs139940766	G	C	0.127383	0.0275603	3.80105e-06	0.0214936	0.000150794	21.3626
genus Ensifer	rs182241017	T	C	0.182125	0.0343136	1.1104e-07	0.0139519	0.000130075	28.1713
genus Ensifer	rs41410847	A	G	0.0704112	0.0149336	2.41768e-06	0.0776267	0.000534231	22.2308
genus Ensifer	rs6817483	C	G	0.0519748	0.0105209	7.80634e-07	0.17429	0.00117879	24.4051
genus Enterococcus A	rs10277796	T	C	0.129211	0.0228497	1.56007e-08	0.0122177	0.000361037	29.8648
genus Enterococcus A	rs6926401	G	T	0.0641748	0.0136293	2.49435e-06	0.0358475	0.001455	21.586
genus Enterococcus A	rs78831153	C	T	0.0991159	0.0195344	3.89712e-07	0.0165352	0.000353127	21.6179
genus Enterococcus A	rs557721	A	G	-0.0367346	0.00763005	1.47596e-06	0.122879	0.00145122	21.7806
genus Enterococcus A	rs12098860	A	G	-0.0400448	0.00876386	4.89331e-06	0.0917408	0.00176338	21.0416
genus Enterococcus A	rs4631066	G	T	-0.0317008	0.00675066	2.65363e-06	0.168156	0.000222863	21.0176
genus Enterococcus B	rs147544940	C	T	0.141839	0.0252976	2.06082e-08	0.0130055	0.000315041	34.3375
genus Enterococcus B	rs57918569	T	C	0.0561521	0.0121495	3.80494e-06	0.058754	0.000676225	22.0772
genus Enterococcus B	rs73801508	T	A	0.0853852	0.017727	1.4597e-06	0.0273926	9.4933e-05	22.0458
genus Enterococcus B	rs62076169	T	G	-0.0447137	0.00949927	2.51306e-06	0.109594	0.000305037	33.4568
genus Enterococcus B	rs115833422	T	C	0.0963741	0.0168579	1.08516e-08	0.0300941	0.000129523	31.977
genus Enterococcus B	rs60809785	G	T	0.0403643	0.00806466	5.58377e-07	0.158273	0.000257184	22.1708
genus Enterococcus B	rs34192549	T	C	0.137799	0.0280077	8.65266e-07	0.0104114	0.000140511	25.7446
genus Enterococcus B	rs78067101	T	A	0.0460824	0.0098376	2.809e-06	0.0948146	0.000838474	23.1791
genus Enterococcus B	rs78875161	T	C	0.0717534	0.0143029	5.25658e-07	0.0436596	0.000583889	20.8786
genus Enterococcus B	rs115022206	T	A	0.115428	0.024599	2.70037e-06	0.0141082	0.00103528	22.052
genus Enterococcus B	rs78727576	A	G	0.0974322	0.0189033	2.54658e-07	0.0240263	0.000135435	31.4364
genus Enterococcus B	rs62131153	T	C	0.0665059	0.0144714	4.31344e-06	0.0427417	0.000396472	21.3607
genus Enterococcus B	rs76415069	C	T	0.0658039	0.0131432	5.53746e-07	0.0505051	0.000207454	23.2004
genus Enterococcus B	rs13207908	T	C	0.030596	0.00603867	4.04817e-07	0.347206	0.000725658	22.1565
genus Enterococcus	rs13135225	A	T	0.076048	0.0139158	4.63253e-08	0.0374196	0.00032017	32.6824
genus Enterococcus	rs12491476	G	A	0.0270438	0.00582079	3.38318e-06	0.278263	0.0011201	25.0509
genus Enterococcus	rs75450753	A	T	0.056259	0.0121	3.32734e-06	0.0513018	8.37062e-05	24.2068
genus Enterococcus	rs34156236	T	C	-0.0276137	0.00591684	3.05678e-06	0.273111	0.000632064	21.9428
genus Enterococcus	rs6424089	G	A	0.0242021	0.00527611	4.49423e-06	0.48254	0.000352684	25.1673
genus Enterococcus	rs61776536	C	T	0.0680678	0.0148474	4.5509e-06	0.0326603	0.000102789	22.0185
genus Enterococcus	rs1796828	A	G	0.0936224	0.015977	4.63359e-09	0.0281276	0.000209079	26.5662
genus Enterococcus	rs16987521	T	C	0.0412247	0.00877376	2.61905e-06	0.101581	0.000290026	21.1203
genus Enterococcus	rs61916600	A	G	0.108891	0.0231915	2.66219e-06	0.0129992	0.000403446	25.0669
genus Enterococcus	rs138216191	C	T	0.0921126	0.0159249	7.28638e-09	0.0279461	0.00195284	25.6712
genus Enteroscipio	rs77136845	T	A	0.0873762	0.0172775	4.25402e-07	0.106179	0.000814649	25.5755
genus Enteroscipio	rs6893398	T	C	0.0800649	0.0174646	4.55268e-06	0.103614	0.000655145	21.0168
genus Enteroscipio	rs755959	T	C	0.0492717	0.010714	4.24902e-06	0.403993	0.00170912	21.1491
genus Enteroscipio	rs4958468	A	G	0.104567	0.021412	1.04182e-06	0.0669079	0.000499728	23.8493
genus Enteroscipio	rs75330692	A	C	0.244541	0.0506192	1.35854e-06	0.0108787	8.42861e-05	23.3385
genus Enteroscipio	rs13215048	A	G	0.11248	0.0243078	3.70426e-06	0.0509841	0.000347716	21.4121
genus Enteroscipio	rs2062902	T	C	0.0596987	0.0108551	3.80655e-08	0.396791	0.00242968	30.2456
genus Enteroscipio	rs560009	T	C	-0.0636646	0.013352	1.85907e-06	0.196725	0.00120582	22.7354
genus Enteroscipio	rs4846847	C	T	0.0578003	0.0126501	4.89689e-06	0.238091	0.00127109	20.8772
genus Escherichia	rs4556017	C	T	-0.171023	0.0273792	4.19867e-10	0.178173	0.00191755	39.0182
genus Escherichia	rs13095338	C	T	0.108463	0.0228017	1.96691e-06	0.314914	0.00163841	22.6271
genus Escherichia	rs17636899	G	A	0.119766	0.0257269	3.23536e-06	0.214455	0.00122534	21.6717
genus Escherichia	rs145665430	G	A	0.174261	0.0354407	8.78922e-07	0.0993433	0.000726023	24.1766
genus Escherichia	rs68005730	T	C	0.115868	0.0246683	2.63958e-06	0.237409	0.00134058	22.0622
genus Eubacterium Q	rs10171091	T	G	-0.072848	0.0159295	4.80445e-06	0.0167255	0.000115436	20.9137
genus Eubacterium Q	rs139529191	T	C	0.0899456	0.0189421	2.04982e-06	0.0114151	8.53992e-05	22.5478
genus Eubacterium Q	rs3784812	A	T	0.0367815	0.00788907	3.12639e-06	0.0696362	0.000472663	21.7374
genus Eubacterium Q	rs73486981	G	A	0.0629897	0.0128938	1.03287e-06	0.0260943	0.000203562	23.8659
genus Eubacterium Q	rs1488400	A	C	-0.020096	0.0041161	1.0486e-06	0.445375	0.00197619	23.8368
genus Eubacterium Q	rs55790409	A	G	0.0246912	0.00518144	1.88558e-06	0.189471	0.00117045	22.7082
genus Eubacterium Q	rs11666900	G	A	0.0200533	0.00425116	2.39188e-06	0.400214	0.00179268	22.2514
genus F0428	rs4576222	T	C	0.0647461	0.0137579	2.52496e-06	0.125548	0.000816066	22.1474
genus F0428	rs77830395	A	G	-0.139654	0.029879	2.95411e-06	0.0227463	0.000162986	21.8461
genus F0428	rs61990425	A	G	0.0683022	0.0145534	2.68948e-06	0.109386	0.000720192	22.0262
genus F0428	rs17255736	T	C	0.156827	0.0315983	6.93601e-07	0.0209879	0.000169874	24.6328
genus F0428	rs367874516	C	A	0.155262	0.0311099	6.01426e-07	0.0218381	0.000178573	24.9077
genus F0428	rs6530647	A	T	0.045423	0.00950326	1.75532e-06	0.349302	0.00174278	22.8458
genus F0428	rs2168819	A	G	0.0518409	0.0100796	2.70169e-07	0.282616	0.00179996	26.452
genus F0428	rs11679394	T	C	0.0504911	0.010374	1.13259e-06	0.262508	0.0015392	23.6885
genus Faecalicoccus	rs115189489	T	G	0.141206	0.0288066	9.49321e-07	0.0367127	0.000285201	24.0283
genus Faecalicoccus	rs75190483	G	A	0.128656	0.0280377	4.4606e-06	0.03979	0.000270005	21.056
genus Faecalicoccus	rs138317264	G	C	0.220864	0.0430884	2.96223e-07	0.0166553	0.000144426	26.2742
genus Faecalicoccus	rs2079561	G	A	-0.0536474	0.0114245	2.65539e-06	0.349386	0.00168232	22.0507
genus Faecalicoccus	rs115271034	A	C	0.16514	0.0326941	4.39355e-07	0.0293322	0.000243802	25.5133
genus Faecalicoccus	rs116439659	A	G	0.212867	0.0434306	9.51978e-07	0.0160504	0.000127333	24.0229
genus Fusobacterium A	rs41287304	C	G	0.127175	0.0209798	1.34621e-09	0.0232735	0.000280345	36.7452
genus Fusobacterium A	rs2820722	G	A	-0.0333138	0.00632465	1.38448e-07	0.500336	0.00232794	27.7444
genus Fusobacterium A	rs117340124	A	G	0.120575	0.0261606	4.04551e-06	0.0148423	0.000104252	21.2432
genus Fusobacterium A	rs185190675	C	T	0.17501	0.0287281	1.11547e-09	0.0122136	0.000150271	37.1118
genus Fusobacterium A	rs138652347	C	T	0.145162	0.0283168	2.95404e-07	0.0126348	0.000110032	26.2795
genus Fusobacterium A	rs145905686	G	C	0.063906	0.0139386	4.54373e-06	0.0550798	0.000367188	21.0206
genus Fusobacterium A	rs190370559	C	G	0.0627435	0.0133037	2.40238e-06	0.0609039	0.000426977	22.243
genus Fusobacterium A	rs9406478	C	T	0.0449902	0.00976393	4.06959e-06	0.121723	0.000761811	21.2318
genus Fusobacterium A	rs12345632	A	G	0.144511	0.0313586	4.05902e-06	0.0103605	7.30807e-05	21.2368
genus GCA-900066495	rs141392046	T	C	0.143851	0.0302463	1.97479e-06	0.0299728	0.000220724	22.6194
genus GCA-900066495	rs932206	T	C	0.0565311	0.0106128	1.00018e-07	0.484335	0.0023784	28.3736
genus GCA-900066495	rs16936667	G	A	-0.0816443	0.0178066	4.5386e-06	0.0892106	0.000573298	21.0228
genus GCA-900066495	rs10844179	A	G	0.0533997	0.0109558	1.09304e-06	0.327737	0.00175675	23.7569
genus GCA-900066755	rs17018127	A	G	0.133774	0.0268198	6.10448e-07	0.0267767	0.0002176	24.879
genus GCA-900066755	rs113316450	G	C	0.147121	0.0310931	2.22726e-06	0.0202283	0.000148923	22.3883
genus GCA-900066755	rs34576723	A	G	0.0892211	0.0170169	1.57911e-07	0.0708405	0.000607299	27.49
genus GCA-900066755	rs35189986	C	T	0.0430478	0.00908727	2.1674e-06	0.348406	0.00170984	22.4406
genus GCA-900066755	rs77085425	C	A	0.165235	0.0288817	1.05839e-08	0.0236274	0.000253423	32.7309
genus GCA-900066755	rs9605246	C	T	0.0605265	0.0120756	5.3784e-07	0.151116	0.00108166	25.1231
genus GCA-900066755	rs117904039	T	G	0.117202	0.0249955	2.74645e-06	0.0307977	0.00022026	21.986
genus Geminocystis	rs12595202	T	C	-0.0406348	0.00738564	3.75793e-08	0.305237	0.00215452	30.2705
genus Geminocystis	rs1276166	G	C	-0.031788	0.00670102	2.09792e-06	0.496466	0.00188808	22.5032
genus Geminocystis	rs114624413	T	C	-0.134609	0.0244078	3.48781e-08	0.0197391	0.000197522	30.4152
genus Geminocystis	rs6677808	T	C	-0.0804238	0.0164457	1.00701e-06	0.0445545	0.000341679	23.9147
genus Geminocystis	rs2920650	A	G	0.039486	0.00801161	8.28221e-07	0.249562	0.00152685	24.2911
genus Geobacter C	rs17812122	C	A	-0.0624773	0.0130751	1.76747e-06	0.0342083	0.000253178	22.8326
genus Geobacter C	rs149024014	A	G	-0.0895687	0.0188852	2.10786e-06	0.0157254	0.000116854	22.4941
genus Geobacter C	rs142337917	C	T	-0.0689545	0.014798	3.16644e-06	0.0264221	0.000187462	21.713
genus Geobacter C	rs73489798	A	G	-0.0646329	0.0116009	2.52745e-08	0.0441622	0.00043976	31.0402
genus Geobacter C	rs13262020	C	A	-0.0512137	0.0107906	2.07335e-06	0.0503961	0.000361807	22.5258
genus Gillisia	rs61936888	T	C	0.051956	0.00996298	1.83911e-07	0.112741	0.000913023	27.1952
genus Gillisia	rs11165262	C	T	-0.0458165	0.00807878	1.41788e-08	0.183936	0.00162032	32.1627
genus Gillisia	rs6659931	C	T	-0.0416682	0.00863962	1.41471e-06	0.152619	0.00100963	23.2606
genus Gillisia	rs73189993	C	T	0.0632837	0.013708	3.90168e-06	0.0540722	0.000365868	21.3126
genus Gillisia	rs9608247	A	G	-0.0463915	0.0095814	1.28649e-06	0.123176	0.000849795	23.4433
genus Gillisia	rs62245758	G	A	0.0432293	0.008108	9.73058e-08	0.185476	0.00144138	28.4269
genus Gillisia	rs9293291	G	A	-0.0349073	0.00761867	4.60968e-06	0.211991	0.00117701	20.993
genus Gillisia	rs6990150	A	T	-0.0295788	0.00631834	2.84895e-06	0.406765	0.00177493	21.9157
genus Gordonibacter	rs7827311	T	G	0.0725598	0.0151685	1.72197e-06	0.150609	0.000982476	22.8827
genus Gordonibacter	rs7296602	T	C	-0.0562436	0.0120344	2.9601e-06	0.285148	0.00149431	21.8422
genus Gordonibacter	rs116375084	C	T	-0.130969	0.0286206	4.73861e-06	0.0378852	0.000256173	20.9401
genus Gordonibacter	rs7507442	A	G	0.0525169	0.011313	3.44764e-06	0.345696	0.00163596	21.5498
genus Gordonibacter	rs13356434	T	C	0.0810397	0.0143053	1.47014e-08	0.175021	0.00155522	32.0924
genus Gordonibacter	rs2914263	A	G	0.0896938	0.0188166	1.87233e-06	0.0905353	0.000627918	22.7218
genus Gordonibacter	rs35548549	C	T	0.0513505	0.0110171	3.14705e-06	0.447621	0.00180285	21.7247
genus Gordonibacter	rs61589716	C	G	-0.0556171	0.0120136	3.66529e-06	0.301506	0.00151491	21.4324
genus Gordonibacter	rs117680904	T	C	-0.0898498	0.0187021	1.55323e-06	0.0942318	0.000661188	23.0809
genus Gramella	rs11594360	T	G	0.0715796	0.0146388	1.00981e-06	0.0415338	0.00031945	23.9093
genus Gramella	rs10005003	T	C	-0.0317444	0.0067549	2.60847e-06	0.282753	0.00150324	22.0849
genus Gramella	rs142540499	T	C	0.0528068	0.00994712	1.10378e-07	0.0971774	0.000829869	28.1829
genus Gramella	rs6911413	T	G	-0.0343118	0.00656443	1.7235e-07	0.272458	0.00181764	27.3208
genus Gramella	rs10792502	A	G	-0.0460333	0.00977495	2.48553e-06	0.100886	0.000675177	22.1776
genus Gramella	rs3800857	A	G	0.0317051	0.0061141	2.15354e-07	0.339586	0.00202402	26.8901
genus Gramella	rs139986130	T	C	0.0912084	0.0181786	5.23891e-07	0.026298	0.000216349	25.1738
genus Gramella	rs17143400	C	T	0.0324095	0.00673947	1.51756e-06	0.256986	0.00148203	23.1256
genus Gramella	rs72696728	C	A	0.0314466	0.0066313	2.11465e-06	0.257181	0.00144188	22.488
genus Gramella	rs7020426	G	A	-0.0312981	0.00631361	7.15005e-07	0.313256	0.00177432	24.5743
genus Gramella	rs62249160	A	T	0.0376868	0.00822393	4.59278e-06	0.150137	0.000899317	21
genus Gramella	rs142663429	A	G	0.102664	0.0211856	1.26018e-06	0.0189012	0.000146155	23.4831
genus Halarcobacter	rs150202331	C	G	-0.111428	0.0198548	1.99835e-08	0.029059	0.000298255	31.4962
genus Halarcobacter	rs10226194	G	A	0.0315365	0.00675324	3.01445e-06	0.447613	0.00180969	21.8073
genus Halarcobacter	rs72775804	T	C	-0.124786	0.025239	7.64675e-07	0.0176797	0.000142486	24.4449
genus Halarcobacter	rs78213796	G	A	0.113156	0.0245736	4.12904e-06	0.0186561	0.000130292	21.204
genus Halarcobacter	rs4399689	T	A	0.0485399	0.0102405	2.13725e-06	0.118936	0.000790192	22.4675
genus Halarcobacter	rs596117	A	G	0.0423219	0.00881617	1.58281e-06	0.167759	0.00107985	23.0447
genus Helicobacter	rs185866201	A	G	0.0811872	0.0148854	4.92077e-08	0.0262403	0.000255112	29.7477
genus Helicobacter	rs62324492	T	A	0.0869372	0.0185139	2.65591e-06	0.0158382	0.000115357	22.0503
genus Helicobacter	rs6810793	T	G	-0.0241465	0.0050398	1.65818e-06	0.342332	0.00173457	22.9552
genus Helicobacter	rs11655461	A	G	-0.028234	0.00563775	5.4991e-07	0.237624	0.00152493	25.0803
genus Helicobacter	rs116763898	C	G	0.103925	0.0221768	2.78319e-06	0.0117984	8.59345e-05	21.9605
genus Helicobacter	rs116874840	A	G	-0.0621771	0.0127343	1.04671e-06	0.0366802	0.000282728	23.8402
genus Helicobacter	rs6435891	T	C	-0.0264103	0.0057144	3.8059e-06	0.228484	0.00126375	21.3602
genus Herbidospora	rs55793220	C	T	-0.0688928	0.0143041	1.46246e-06	0.0320804	0.000241748	23.1967
genus Herbidospora	rs6888067	T	C	-0.0281526	0.00616444	4.94906e-06	0.215577	0.00118375	20.8569
genus Herbidospora	rs11965551	A	G	0.0520901	0.0114004	4.89714e-06	0.0494941	0.000329636	20.8771
genus Herbidospora	rs146343298	T	A	-0.104155	0.0219965	2.18978e-06	0.0129136	9.59207e-05	22.4209
genus Herbidospora	rs13097088	T	G	-0.0305205	0.00558885	4.7356e-08	0.271817	0.00198113	29.8221
genus Herbinix	rs180817458	T	G	0.0864828	0.0174643	7.34635e-07	0.0261504	0.000209596	24.5221
genus Herbinix	rs188474226	G	A	0.11949	0.0255362	2.87941e-06	0.0118507	8.60545e-05	21.8953
genus Herbinix	rs59532905	A	T	0.0956132	0.0202147	2.24647e-06	0.0185465	0.000136675	22.3718
genus Herbinix	rs1495379	C	T	0.0507853	0.0104096	1.06788e-06	0.0756857	0.000558854	23.8017
genus Herbinix	rs140856044	A	C	-0.125969	0.0253157	6.49371e-07	0.0119428	9.80601e-05	24.7598
genus Herbinix	rs34553248	A	C	-0.0376703	0.00797	2.28409e-06	0.13789	0.00089132	22.3399
genus Herbinix	rs1021600	T	C	0.04286	0.00917888	3.02059e-06	0.101849	0.000669403	21.8034
genus Herbinix	rs10811055	C	T	0.0337238	0.00672389	5.28904e-07	0.214298	0.00142156	25.1554
genus Herbinix	rs144157767	A	G	-0.0380587	0.00805948	2.33275e-06	0.138279	0.000891812	22.2994
genus Holdemania	rs1446585	G	A	-0.0595981	0.0126147	2.30687e-06	0.352023	0.00170883	22.3209
genus Holdemania	rs1035177	A	G	0.0912705	0.0166887	4.52582e-08	0.153965	0.00130762	29.91
genus Holdemania	rs8120707	G	A	0.152433	0.0305235	5.9155e-07	0.0405451	0.000325618	24.9396
genus Holdemania	rs55711130	G	A	0.0636312	0.0137126	3.47827e-06	0.260276	0.00139143	21.5328
genus Holdemania	rs117415899	C	T	0.123034	0.0269394	4.946e-06	0.0512216	0.000340211	20.8581
genus Holdemania	rs17239352	G	C	-0.0714639	0.0150743	2.129e-06	0.195774	0.00118765	22.475
genus Holdemania	rs6505297	A	G	0.0618253	0.0126307	9.8384e-07	0.345842	0.00181926	23.9595
genus Holdemania	rs1990341	T	C	0.0665483	0.014157	2.59227e-06	0.233254	0.00132638	22.0969
genus K10	rs17458007	G	A	0.197216	0.0386152	3.26947e-07	0.0261226	0.000222713	26.0836
genus K10	rs117936265	A	G	0.144284	0.0311027	3.50177e-06	0.0405264	0.000280846	21.5199
genus K10	rs149052577	G	A	-0.144325	0.0313281	4.08743e-06	0.0394445	0.000269886	21.2234
genus K10	rs151053878	A	G	-0.139328	0.0289773	1.52313e-06	0.0454853	0.000336877	23.1186
genus Kineothrix	rs2500327	G	A	0.029046	0.00609131	1.85665e-06	0.247355	0.00142075	22.7379
genus Kineothrix	rs17024993	C	A	-0.0553545	0.0110529	5.49578e-07	0.0571141	0.000453328	25.0815
genus Kineothrix	rs78460778	G	T	0.0512465	0.0111567	4.36211e-06	0.0609146	0.000405079	21.0988
genus Kineothrix	rs151178782	T	C	0.0530321	0.0115893	4.74055e-06	0.0543405	0.000361142	20.9394
genus Klebsiella A	rs147932343	G	A	0.135511	0.0286476	2.24217e-06	0.0245776	0.000117662	22.9302
genus Klebsiella A	rs2253088	C	T	0.0454152	0.00899106	4.39156e-07	0.445864	0.000244297	23.4291
genus Klebsiella A	rs80098874	A	G	0.106797	0.0227959	2.80067e-06	0.0390585	0.000760753	25.7873
genus Klebsiella A	rs13403095	G	A	-0.0623466	0.0131045	1.95862e-06	0.130442	8.5554e-05	24.2999
genus Klebsiella A	rs200394053	C	G	0.0698971	0.0141814	8.27417e-07	0.110828	0.000104567	22.2283
genus Klebsiella A	rs139775021	C	T	0.140867	0.0298414	2.3524e-06	0.0222785	9.15389e-05	26.4586
genus Klebsiella A	rs76463837	T	A	0.203641	0.0431632	2.38255e-06	0.0106078	9.74906e-05	22.8753
genus Klebsiella A	rs141421292	T	C	0.123643	0.0263646	2.73558e-06	0.0289745	0.000113711	24.9868
genus Klebsiella A	rs77518740	C	T	0.139198	0.0266224	1.70794e-07	0.0275577	6.89946e-05	21.0738
genus Klebsiella A	rs80011097	C	A	0.177142	0.0353949	5.59397e-07	0.0154596	0.000112432	24.1341
genus Klebsiella A	rs75727108	C	T	0.191972	0.0356142	7.03316e-08	0.0153147	0.000169235	21.745
genus Klebsiella A	rs150793328	C	G	0.185155	0.0405139	4.87352e-06	0.0115107	0.00193087	23.9212
genus Klebsiella A	rs307722	C	T	0.0777919	0.0165051	2.43852e-06	0.0810177	0.000246151	23.0007
genus Klebsiella A	rs10464408	G	C	0.0414537	0.00887251	2.98063e-06	0.452678	0.000109651	24.0865
genus Klebsiella A	rs148669951	T	C	0.19118	0.0415893	4.28915e-06	0.0114252	0.000334427	21.778
genus Klebsiella A	rs71541353	A	G	0.16422	0.0331804	7.4478e-07	0.0177341	0.00051862	23.524
genus Klebsiella A	rs117756387	T	C	0.13184	0.0278164	2.14088e-06	0.0256937	0.000141001	37.6643
genus Klebsiella A	rs535241481	C	T	0.177226	0.0352539	4.9787e-07	0.0160419	0.000238924	34.2023
genus Klebsiella A	rs111910134	T	C	0.141032	0.0302676	3.16972e-06	0.0222088	0.000146392	21.8791
genus Klebsiella	rs182820318	G	A	0.202792	0.0423494	1.67995e-06	0.01553	0.000697429	25.1377
genus Klebsiella	rs115940954	G	C	0.143007	0.0295447	1.29604e-06	0.0320977	0.000304403	24.006
genus Klebsiella	rs556191356	G	A	-0.0908456	0.0178896	3.81181e-07	0.0973815	0.000520458	22.9919
genus Klebsiella	rs17556723	C	T	0.249917	0.0506983	8.24426e-07	0.0106025	0.000180037	22.3755
genus Klebsiella	rs181306122	G	C	0.208669	0.0442593	2.42076e-06	0.0142184	0.00211571	25.5141
genus Klebsiella	rs12475616	T	C	0.265184	0.0515542	2.6925e-07	0.0104167	0.000276486	21.9485
genus Klebsiella	rs72688629	A	C	0.219234	0.0458379	1.72861e-06	0.0128636	0.000861702	22.6352
genus Klebsiella	rs2252365	G	T	0.22263	0.0445378	5.77255e-07	0.0137483	0.000803474	24.2929
genus Klebsiella	rs115187076	C	T	0.235251	0.051246	4.41928e-06	0.0098518	0.000162906	22.2833
genus Klebsiella	rs148900367	G	A	0.217331	0.0442391	8.98558e-07	0.0140786	7.84068e-05	22.2589
genus Klebsiella	rs185907373	A	G	0.159459	0.0341955	3.11394e-06	0.0237528	0.000207682	21.9936
genus Klebsiella	rs254079	A	G	0.0523188	0.0106971	1.00359e-06	0.402526	0.000245887	27.3383
genus Klebsiella	rs139167387	G	A	0.139017	0.0289866	1.61941e-06	0.0329735	0.000127953	25.0473
genus Klebsiella	rs182687235	A	G	0.221481	0.0451284	9.21054e-07	0.013753	0.000147059	29.0556
genus Klebsiella	rs4700700	A	G	0.114501	0.0245358	3.06089e-06	0.0480639	7.97615e-05	20.8864
genus Klebsiella	rs62205298	A	T	0.1017	0.0209684	1.23365e-06	0.0706835	0.000555106	22.2143
genus Klebsiella	rs114646609	T	G	0.301878	0.0491888	8.40263e-10	0.0112814	0.00181519	21.829
genus Klebsiella	rs72825715	A	G	0.2111	0.0360961	4.9669e-09	0.0212658	8.01035e-05	21.1311
genus Klebsiella	rs190805482	T	C	0.171848	0.0367392	2.90378e-06	0.0203498	0.000143213	24.4956
genus Klebsiella	rs241813	A	G	0.0928632	0.0185217	5.33789e-07	0.0909331	0.000188743	22.4643
genus Klebsiella	rs2853250	G	T	0.12955	0.026441	9.60379e-07	0.0393277	0.000133884	25.2721
genus Klebsiella	rs77927889	C	T	0.0950083	0.0198141	1.62688e-06	0.0727364	0.000158237	21.711
genus Lactobacillus B	rs182294659	T	C	0.154511	0.0334668	3.8962e-06	0.0277965	0.000193328	21.3152
genus Lactobacillus B	rs1560481	A	G	0.0519401	0.0112217	3.68251e-06	0.41333	0.00174356	21.4234
genus Lactobacillus B	rs4988235	G	A	0.0652691	0.0113571	9.0848e-09	0.414723	0.00269065	33.0279
genus Lactobacillus B	rs146505483	A	G	0.256166	0.0552226	3.50456e-06	0.0101938	7.28706e-05	21.5184
genus Lactobacillus B	rs72961560	G	C	0.28784	0.0556452	2.30645e-07	0.00999664	8.8878e-05	26.7576
genus Lactobacillus B	rs75452692	G	A	0.237249	0.0518081	4.66355e-06	0.0115811	8.05677e-05	20.9707
genus Lactobacillus B	rs4977757	G	A	0.0524999	0.0112281	2.92867e-06	0.417881	0.00178495	21.8627
genus Lactobacillus B	rs7350155	T	C	0.0588405	0.0120029	9.4774e-07	0.301865	0.00169977	24.0315
genus Lactobacillus B	rs117489374	A	G	0.278246	0.0573223	1.20958e-06	0.00951087	7.44967e-05	23.5619
genus Lactobacillus B	rs138657	A	G	0.0504086	0.0109138	3.85976e-06	0.494793	0.00178981	21.3333
genus Lactobacillus B	rs62224237	A	G	0.16503	0.0354937	3.32648e-06	0.0250382	0.000177121	21.6184
genus Lactobacillus B	rs6033717	G	A	0.254791	0.0507088	5.04506e-07	0.0121519	0.000101717	25.2465
genus Lactobacillus B	rs113204625	A	G	0.271744	0.0548824	7.36864e-07	0.0103275	8.41002e-05	24.5162
genus Lactobacillus B	rs150306279	A	G	0.21905	0.0451149	1.20156e-06	0.0152331	0.000118693	23.5747
genus Lactobacillus B	rs143126319	G	A	0.203825	0.0410923	7.04297e-07	0.0184998	0.000149937	24.6033
genus Leclercia	rs75599491	T	C	0.104843	0.0207615	4.42097e-07	0.0165373	0.0001392	25.5012
genus Leclercia	rs12021841	G	A	0.0604132	0.0125775	1.56091e-06	0.0458207	0.00033855	23.0715
genus Leclercia	rs10802303	A	G	0.0296081	0.00641489	3.92098e-06	0.217377	0.00121637	21.3031
genus Leclercia	rs117102637	G	A	0.0737682	0.016045	4.27423e-06	0.0281619	0.000194165	21.1378
genus Leclercia	rs11671997	T	G	-0.0290294	0.00608919	1.8665e-06	0.252225	0.00143871	22.7278
genus Leclercia	rs2364616	A	C	-0.0275552	0.00594046	3.50839e-06	0.278628	0.00145147	21.5163
genus Leclercia	rs76096341	A	G	0.0689011	0.0150465	4.66733e-06	0.0322254	0.000219488	20.9692
genus Leclercia	rs76396833	T	G	0.086479	0.0176961	1.02438e-06	0.0231317	0.00018112	23.8818
genus Leclercia	rs17166729	C	T	0.10943	0.0233641	2.81768e-06	0.013096	9.51579e-05	21.9369
genus Leclercia	rs7594711	G	T	-0.029357	0.00635618	3.86236e-06	0.229289	0.00126521	21.332
genus Leuconostoc	rs1375131	C	T	-0.06828	0.0124021	3.68082e-08	0.41852	0.00247574	30.3107
genus Leuconostoc	rs10410545	G	A	0.0561933	0.0122296	4.3304e-06	0.443797	0.00174912	21.1127
genus Leuconostoc	rs143857827	C	T	0.126866	0.0272193	3.14854e-06	0.0512626	0.000354601	21.7238
genus Leuconostoc	rs12298070	T	C	0.0984981	0.0212092	3.41527e-06	0.0911988	0.000599959	21.5679
genus Magnetospirillum A	rs3903023	C	T	-0.0403655	0.00786352	2.84765e-07	0.0908861	0.000730734	26.3504
genus Magnetospirillum A	rs12663282	A	G	-0.0425274	0.00870838	1.04218e-06	0.0723519	0.000537221	23.8486
genus Magnetospirillum A	rs73000626	T	C	-0.0481458	0.0103625	3.38176e-06	0.050846	0.000349653	21.5868
genus Magnetospirillum A	rs113527528	T	C	0.0605494	0.0131147	3.89495e-06	0.031446	0.000217896	21.3159
genus Magnetospirillum A	rs4658845	C	G	-0.0257255	0.00466573	3.5134e-08	0.370205	0.00237896	30.401
genus Massiliomicrobiota	rs9435326	C	T	-0.0915997	0.0197873	3.67051e-06	0.119438	0.000756439	21.4296
genus Massiliomicrobiota	rs67634629	C	T	0.102226	0.0223172	4.6366e-06	0.0902591	0.000578241	20.9818
genus Massiliomicrobiota	rs11133597	C	A	0.0915005	0.018862	1.2281e-06	0.135942	0.000927736	23.5327
genus Massiliomicrobiota	rs76529909	T	G	-0.114562	0.0217195	1.33035e-07	0.0960076	0.000810417	27.8216
genus Massiliomicrobiota	rs7735401	A	G	0.118882	0.0238388	6.1352e-07	0.0791568	0.000608407	24.8693
genus Massiliomicrobiota	rs59620059	C	A	0.108539	0.0231713	2.81056e-06	0.0870973	0.00058554	21.9417
genus Massiliomicrobiota	rs7096643	C	T	0.0844769	0.0182805	3.81622e-06	0.140279	0.000864384	21.355
genus Massiliomicrobiota	rs1992606	A	T	0.0869021	0.0173818	5.74485e-07	0.163697	0.0011485	24.996
genus Massiliomicrobiota	rs7434860	C	A	-0.072803	0.0158326	4.25958e-06	0.224283	0.00123467	21.1443
genus Massiliomicrobiota	rs191790216	G	C	0.146876	0.0308415	1.91413e-06	0.0445378	0.000323914	22.6794
genus Massiliomicrobiota	rs11678216	T	C	-0.23851	0.0471012	4.11029e-07	0.0193903	0.000163639	25.6418
genus Megamonas	rs115129041	G	C	0.161375	0.0332888	1.24884e-06	0.0262848	0.000201869	23.5005
genus Megamonas	rs62396629	A	G	0.161398	0.0340498	2.13658e-06	0.0253324	0.00018619	22.4681
genus Megamonas	rs74705855	T	C	0.199806	0.0428402	3.10146e-06	0.0156803	0.000112684	21.7527
genus Megamonas	rs551359317	C	A	0.229054	0.0497694	4.17839e-06	0.0117181	8.23276e-05	21.1812
genus Megamonas	rs117992479	G	C	0.254911	0.0491149	2.10187e-07	0.0123645	0.000110403	26.9371
genus Megamonas	rs77794070	A	G	0.177206	0.0366365	1.31899e-06	0.0214129	0.000164536	23.3953
genus Megamonas	rs1888016	G	A	0.115859	0.0229254	4.33242e-07	0.0580634	0.00046882	25.5403
genus Megamonas	rs17456563	T	C	0.132555	0.0279695	2.1449e-06	0.038807	0.00028119	22.4607
genus Megamonas	rs2451340	A	G	0.146928	0.031252	2.5839e-06	0.0309036	0.00022217	22.1031
genus Megamonas	rs78393153	T	G	0.205548	0.0419615	9.65758e-07	0.0162327	0.000128607	23.9952
genus Megamonas	rs190592509	G	A	0.15169	0.0314792	1.4447e-06	0.0293327	0.000221894	23.2202
genus Megamonas	rs2281616	G	A	0.222881	0.0471905	2.32384e-06	0.0126326	9.33824e-05	22.3068
genus Megamonas	rs139616585	T	C	0.216405	0.0423847	3.29513e-07	0.0166133	0.00014294	26.0685
genus Megamonas	rs28581187	T	C	0.218105	0.0471089	3.66011e-06	0.0130916	9.29505e-05	21.4351
genus Megamonas	rs114894604	A	G	0.171626	0.0312703	4.05438e-08	0.0302392	0.000296479	30.1233
genus Megamonas	rs139556348	T	C	0.174479	0.0368259	2.15899e-06	0.0218271	0.00016086	22.4481
genus Megamonas	rs78137412	C	T	0.233922	0.0474716	8.32374e-07	0.0130559	0.00010501	24.2814
genus Megamonas	rs117243639	T	C	0.220901	0.0437272	4.37669e-07	0.0149933	0.000126498	25.5207
genus Megamonas	rs10196495	T	C	0.0514484	0.0107683	1.77255e-06	0.470007	0.00190845	22.827
genus Megamonas	rs76214983	C	T	0.234544	0.0509441	4.14556e-06	0.0113598	7.98963e-05	21.1963
genus Megamonas	rs112910828	A	T	0.147437	0.0318167	3.58754e-06	0.0291989	0.000204294	21.4735
genus Megamonas	rs79747352	G	A	0.18915	0.0367631	2.67372e-07	0.0220439	0.000191537	26.4721
genus Megamonas	rs1821595	A	G	0.203896	0.0427943	1.89266e-06	0.0157169	0.000117866	22.701
genus Megamonas	rs112799669	T	A	0.109997	0.022906	1.57007e-06	0.0585124	0.000426366	23.0602
genus Megasphaera	rs560382	G	C	-0.0655716	0.0137411	1.82467e-06	0.252002	0.00144062	22.7713
genus Megasphaera	rs78065476	G	A	0.235214	0.0503373	2.97182e-06	0.0138912	0.000100385	21.8347
genus Megasphaera	rs7021070	G	A	0.256985	0.0503925	3.4025e-07	0.013664	0.000117637	26.0066
genus Megasphaera	rs112608208	G	A	0.249632	0.0510648	1.0159e-06	0.0131114	0.000103784	23.8978
genus Megasphaera	rs12076104	T	G	0.211309	0.0427731	7.803e-07	0.0192828	0.000154905	24.4059
genus Megasphaera	rs4561090	G	A	-0.0608059	0.0127274	1.77436e-06	0.29853	0.00160423	22.8251
genus Megasphaera	rs12756803	T	C	0.139632	0.0284662	9.33389e-07	0.0442411	0.000341462	24.0608
genus Megasphaera	rs112274049	G	A	0.182539	0.0384342	2.04031e-06	0.0237168	0.000175293	22.5567
genus Megasphaera	rs35453453	T	A	0.0711572	0.0148813	1.7386e-06	0.208864	0.00126802	22.8642
genus Megasphaera	rs73218878	T	C	0.255913	0.054887	3.12326e-06	0.0114247	8.24056e-05	21.7393
genus Megasphaera	rs189157377	C	A	0.188596	0.0390527	1.37035e-06	0.022781	0.000174255	23.3218
genus Megasphaera	rs77701291	T	C	0.232666	0.0455903	3.33587e-07	0.0170091	0.000146153	26.0448
genus Megasphaera	rs10999018	A	G	0.102963	0.0203759	4.34524e-07	0.095431	0.000739804	25.5346
genus Megasphaera	rs151021278	T	G	0.204206	0.0440853	3.62035e-06	0.0179233	0.000126756	21.456
genus Methanobacterium B	rs77660248	C	T	-0.0737338	0.0150653	9.86662e-07	0.04594	0.000352372	23.954
genus Methanobacterium B	rs13121984	C	T	-0.0340058	0.00714373	1.93372e-06	0.275009	0.00151632	22.6598
genus Methanobacterium B	rs117426751	A	G	0.136876	0.0290335	2.42405e-06	0.012111	8.92484e-05	22.2257
genus Methanobacterium B	rs113521156	T	C	-0.0388202	0.00687849	1.66425e-08	0.298804	0.00223981	31.8515
genus Methanobacterium B	rs11749126	T	A	0.0431528	0.00897908	1.54036e-06	0.145393	0.00096321	23.0969
genus Methanobacterium B	rs7097126	G	C	0.0297902	0.00650996	4.73734e-06	0.410875	0.00170123	20.9407
genus Methanobrevibacter B	rs9517375	T	C	0.036037	0.00658955	4.53066e-08	0.336108	0.00223985	29.9079
genus Methanobrevibacter B	rs13064706	G	T	0.0392642	0.00810943	1.28671e-06	0.182927	0.001176	23.443
genus Methanobrevibacter B	rs72766193	A	G	-0.0869965	0.0182089	1.77319e-06	0.0297429	0.000221087	22.8263
genus Methanobrevibacter B	rs55879811	C	T	0.0573238	0.0120887	2.11689e-06	0.0694938	0.000488014	22.4859
genus Methanobrevibacter B	rs4973125	G	A	0.0329852	0.00668458	8.03477e-07	0.321807	0.00178359	24.3495
genus Methanobrevibacter B	rs9991294	A	G	-0.0309726	0.0062956	8.66673e-07	0.473469	0.00202513	24.2037
genus Methanobrevibacter B	rs11067667	C	T	0.0295161	0.00635184	3.37029e-06	0.42874	0.00177502	21.5933
genus Monoglobus	rs56152324	T	C	-0.0678205	0.0140123	1.29794e-06	0.226561	0.00137775	23.4263
genus Monoglobus	rs306387	A	T	-0.0632362	0.0135711	3.1679e-06	0.240784	0.00133214	21.7121
genus Monoglobus	rs17165365	C	T	0.0836907	0.016573	4.42222e-07	0.147473	0.00107604	25.5007
genus Monoglobus	rs113624324	A	G	0.0911633	0.0190882	1.78907e-06	0.102562	0.000704624	22.8092
genus Monoglobus	rs2527086	A	G	0.0731748	0.0116599	3.47918e-10	0.490367	0.00330346	39.3852
genus Monoglobus	rs12482515	A	G	-0.0575957	0.0120953	1.9185e-06	0.447832	0.00188187	22.675
genus Monoglobus	rs12595987	G	A	0.0575688	0.0120951	1.93901e-06	0.375803	0.00178359	22.6545
genus Morganella	rs12496664	G	T	0.0802326	0.0173745	3.87762e-06	0.0331821	0.000229605	21.3244
genus Morganella	rs73053541	T	G	0.111232	0.0205603	6.30115e-08	0.0234967	0.000225392	29.2685
genus Morganella	rs78841538	T	C	0.12144	0.024352	6.13687e-07	0.0165993	0.000136248	24.8688
genus Morganella	rs78983254	A	G	0.0672615	0.0139338	1.38453e-06	0.0532897	0.000394558	23.302
genus Morganella	rs6500635	G	A	0.0301017	0.00627086	1.58467e-06	0.434044	0.00189977	23.0424
genus Morganella	rs1347536	A	G	0.102865	0.0211738	1.18502e-06	0.0216843	0.000168042	23.6014
genus Morganella	rs145621336	G	A	0.155021	0.0304251	3.48432e-07	0.010436	8.99812e-05	25.9607
genus Morganella	rs10236143	A	G	0.133506	0.0285381	2.89451e-06	0.0119129	8.64611e-05	21.8852
genus Morganella	rs112647379	A	G	0.100244	0.0218641	4.54275e-06	0.0207136	0.000143112	21.021
genus Morganella	rs115684181	C	G	0.10719	0.0208134	2.6042e-07	0.0226237	0.000196836	26.523
genus Morganella	rs114485796	G	A	0.157531	0.029945	1.43525e-07	0.0107726	9.89821e-05	27.6747
genus Morganella	rs259848	C	T	0.0296718	0.00629803	2.46162e-06	0.416681	0.00181069	22.1962
genus Morganella	rs116461244	T	C	0.163925	0.0283371	7.25904e-09	0.0119791	0.000132931	33.4641
genus Morganella	rs77411159	G	A	0.12858	0.0239085	7.53163e-08	0.0171308	0.000163445	28.9229
genus Morganella	rs12323203	G	A	0.0678293	0.0132449	3.03656e-07	0.0576923	0.000478525	26.2263
genus Morganella	rs185223322	A	G	0.142334	0.0296845	1.62762e-06	0.0110399	8.42478e-05	22.991
genus Morganella	rs11151695	A	T	0.103413	0.0207468	6.21133e-07	0.0224158	0.000182731	24.8455
genus Morganella	rs4131187	G	A	0.0402873	0.00749037	7.50898e-08	0.219566	0.00166375	28.9288
genus Morganella	rs71475648	T	C	0.130541	0.0282235	3.7413e-06	0.0122095	8.65947e-05	21.393
genus Morganella	rs78104307	C	A	0.0957177	0.0165967	8.05645e-09	0.0359724	0.00038713	33.2614
genus Morganella	rs73486723	G	A	0.110292	0.0213439	2.37401e-07	0.0209251	0.000183603	26.7018
genus Negativibacillus	rs4659137	C	T	-0.0911666	0.0191666	1.96944e-06	0.0949144	0.000652319	22.6246
genus Negativibacillus	rs77310311	T	A	0.229215	0.0448564	3.22205e-07	0.0160343	0.000138269	26.1118
genus Negativibacillus	rs78316167	A	G	0.248641	0.0480714	2.31197e-07	0.0142256	0.000125915	26.753
genus Negativibacillus	rs7615737	T	C	0.104374	0.0227751	4.58765e-06	0.0666443	0.000438461	21.0022
genus Negativibacillus	rs12487759	T	C	-0.0858636	0.0186704	4.24695e-06	0.101394	0.000646769	21.15
genus Negativibacillus	rs182549	C	T	-0.081189	0.0117197	4.28142e-12	0.412692	0.003904	47.9912
genus Negativibacillus	rs16846013	A	G	0.0656088	0.0142322	4.02892e-06	0.201027	0.00114557	21.251
genus Negativibacillus	rs150487525	G	A	-0.202279	0.0442732	4.90334e-06	0.016748	0.000115373	20.8747
genus NK4A144	rs2480245	C	T	0.0415696	0.00826091	4.85174e-07	0.0800302	0.00062572	25.3219
genus NK4A144	rs2500292	A	G	-0.0224469	0.00478419	2.70691e-06	0.341346	0.00166113	22.0138
genus NK4A144	rs10927110	G	A	0.0368094	0.00747884	8.57492e-07	0.100051	0.000732057	24.2242
genus NK4A144	rs2303030	A	G	0.0289973	0.00630194	4.19803e-06	0.152214	0.000916989	21.1722
genus NK4A144	rs61934340	T	C	0.0239094	0.00516991	3.751e-06	0.257713	0.00137321	21.3881
genus NK4A144	rs6433905	C	T	0.0431275	0.00851273	4.05759e-07	0.0731933	0.00058437	25.6667
genus Olsenella C	rs11225975	A	G	0.0540954	0.0114373	2.24813e-06	0.141598	0.000912595	22.3704
genus Olsenella C	rs680276	C	T	-0.0397643	0.0082604	1.48052e-06	0.434028	0.00191053	23.1731
genus Olsenella C	rs78269913	G	A	0.0880942	0.0189764	3.44547e-06	0.0462035	0.000318753	21.551
genus Olsenella C	rs148907664	G	A	-0.156927	0.0342257	4.53849e-06	0.013849	9.63627e-05	21.0228
genus Olsenella C	rs13251886	T	A	-0.0657449	0.0140256	2.76572e-06	0.0888496	0.000597012	21.9726
genus Olsenella C	rs149872924	A	G	-0.101641	0.0203064	5.57555e-07	0.0391099	0.000316001	25.0537
genus Olsenella C	rs544038	C	T	0.20173	0.033259	1.31604e-09	0.0144611	0.000175976	36.7894
genus Paenibacillus J	rs75131981	A	T	0.0783546	0.016933	3.70408e-06	0.0245131	0.000171845	21.4122
genus Paenibacillus J	rs9357436	A	G	0.0299209	0.00631411	2.15056e-06	0.22107	0.00129781	22.4556
genus Paenibacillus J	rs6904492	C	T	0.031175	0.00657709	2.13783e-06	0.204775	0.00122792	22.467
genus Paenibacillus J	rs77121201	G	A	0.0441199	0.00950493	3.45402e-06	0.0826692	0.0005484	21.5462
genus Paenibacillus J	rs72833081	C	A	-0.124523	0.0268286	3.46011e-06	0.00966593	6.92126e-05	21.5428
genus Pandoraea	rs116492471	A	G	-0.0590813	0.0113478	1.92529e-07	0.0409199	0.000357045	27.1067
genus Pandoraea	rs117666819	G	A	-0.0793992	0.0166097	1.75042e-06	0.0182371	0.000137318	22.8512
genus Pandoraea	rs35111506	G	C	-0.0441501	0.0095755	4.01246e-06	0.0574307	0.000386238	21.2589
genus Pandoraea	rs1373094	A	G	-0.0221824	0.00474338	2.91818e-06	0.317364	0.00159017	21.8696
genus Pandoraea	rs118164541	A	G	-0.0639646	0.0113219	1.60789e-08	0.0407163	0.00041842	31.9184
genus Pandoraea	rs12478886	T	C	-0.0715888	0.0156675	4.89461e-06	0.0201579	0.000138404	20.8781
genus Pandoraea	rs904879	G	A	-0.0236834	0.00449941	1.41209e-07	0.49358	0.00232435	27.7062
genus Pandoraea	rs11085378	C	G	-0.0235608	0.004643	3.88562e-07	0.371576	0.00201809	25.7503
genus Parabacteroides	rs4287138	T	G	-0.0669185	0.0144914	3.87815e-06	0.367295	0.0016632	21.3241
genus Parabacteroides	rs17524995	G	A	-0.112098	0.023046	1.1498e-06	0.101756	0.000725798	23.6594
genus Parabacteroides	rs2425862	A	G	0.0658861	0.0143866	4.65676e-06	0.483633	0.00175793	20.9735
genus Parabacteroides	rs73150259	G	A	-0.283892	0.060986	3.23925e-06	0.0133232	9.56062e-05	21.6694
genus Parabacteroides	rs2791577	T	A	0.0663747	0.0142187	3.03958e-06	0.413559	0.0017738	21.7914
genus Parabacteroides	rs4843380	C	G	-0.0649167	0.0139411	3.21634e-06	0.460798	0.00180816	21.683
genus Parabacteroides	rs7580217	C	T	-0.104204	0.0188081	3.01818e-08	0.163215	0.00140705	30.6958
genus Parabacteroides	rs13012303	T	C	-0.127127	0.0278067	4.83525e-06	0.0673045	0.00044037	20.9015
genus Parabacteroides	rs10180730	C	T	-0.0750682	0.0164274	4.88436e-06	0.23949	0.00127651	20.8821
genus Paraglaciecola	rs17834549	C	TRUE	0.0418637	0.00870598	1.5198e-06	0.115417	0.000792328	23.1228
genus Paraglaciecola	rs699956	C	TRUE	0.0672755	0.0120709	2.49869e-08	0.0558636	0.000549863	31.0624
genus Paraglaciecola	rs3771517	C	TRUE	-0.0270801	0.00586322	3.86264e-06	0.351447	0.00163189	21.3318
genus Paraglaciecola	rs34550823	C	TRUE	0.0424029	0.00899037	2.3996e-06	0.105732	0.000705938	22.2452
genus Pararhizobium	rs116567995	A	G	-0.0513712	0.0107644	1.82113e-06	0.0279744	0.000207852	22.7751
genus Pararhizobium	rs11134588	G	A	-0.016345	0.00356114	4.43623e-06	0.452593	0.00175173	21.0665
genus Pararhizobium	rs76357386	A	G	-0.0594218	0.0123936	1.63036e-06	0.0214346	0.00016183	22.9878
genus Pararhizobium	rs959238	C	G	-0.0183817	0.00372924	8.26203e-07	0.333193	0.00181169	24.2958
genus Pararhizobium	rs73406419	C	A	-0.0367559	0.00773037	1.98702e-06	0.0560316	0.000401329	22.6076
genus Pararhizobium	rs75180859	A	G	-0.0375983	0.00767423	9.61822e-07	0.0572351	0.0004347	24.0031
genus Pararhizobium	rs6909255	G	T	-0.0163246	0.00355946	4.51262e-06	0.496854	0.0017648	21.0338
genus Pararhizobium	rs17470611	T	A	0.0296318	0.00600996	8.20409e-07	0.0940652	0.000695273	24.3093
genus Pararhizobium	rs149622283	A	G	-0.0883107	0.015862	2.58512e-08	0.0125966	0.000129394	30.9964
genus Pararhizobium	rs148109144	T	C	0.0629812	0.0126479	6.37232e-07	0.0197166	0.000160852	24.7962
genus Phocea	rs113463752	A	G	-0.0519017	0.0113313	4.64124e-06	0.229472	0.00124503	20.9799
genus Phocea	rs56369224	T	A	-0.0652409	0.00985384	3.57114e-11	0.419715	0.00358328	43.8358
genus Phocea	rs13406219	T	C	-0.0579275	0.0119446	1.2366e-06	0.200672	0.00126618	23.5194
genus Phocea	rs79234463	C	T	0.220798	0.0435543	3.98887e-07	0.0124579	0.000106117	25.6997
genus Phocea	rs77903161	C	G	0.128156	0.027621	3.48741e-06	0.0314709	0.000220231	21.5278
genus Phocea	rs976897	T	G	0.181946	0.0393236	3.71196e-06	0.015108	0.000106913	21.4081
genus Phocea	rs72728529	A	G	0.189112	0.0411738	4.36882e-06	0.0137762	9.61962e-05	21.0958
genus Photobacterium	rs7679843	G	C	0.0416689	0.00877988	2.07527e-06	0.0556397	0.000397215	22.5241
genus Photobacterium	rs147999643	T	C	0.0699729	0.0135076	2.21575e-07	0.022942	0.000201889	26.8351
genus Photobacterium	rs143276325	T	C	0.0943222	0.0201112	2.7316e-06	0.0103605	7.56948e-05	21.9964
genus Photobacterium	rs12379036	A	G	-0.0277627	0.00549176	4.2963e-07	0.164755	0.00118035	25.5564
genus Photobacterium	rs12220514	T	C	-0.021716	0.00454519	1.77225e-06	0.272612	0.00151923	22.8274
genus Prevotellamassilia	rs117476696	T	C	0.277274	0.0551208	4.8972e-07	0.0269062	0.000222357	25.3039
genus Prevotellamassilia	rs144042766	A	T	0.275672	0.058329	2.28809e-06	0.0229885	0.000168377	22.3366
genus Prevotellamassilia	rs2140551	A	G	-0.10983	0.0181879	1.55428e-09	0.372373	0.00286031	36.4651
genus Prevotellamassilia	rs62148957	C	A	0.257941	0.0559507	4.02383e-06	0.025408	0.000176636	21.2535
genus Prevotellamassilia	rs11812171	G	A	0.262774	0.0537724	1.02497e-06	0.0272834	0.00021271	23.8806
genus Prevotellamassilia	rs6699072	G	A	0.17703	0.0386407	4.61788e-06	0.055678	0.000370394	20.9896
genus Prevotellamassilia	rs9970188	G	T	-0.108387	0.0232379	3.09769e-06	0.173825	0.00104858	21.7551
genus Prevotellamassilia	rs117555310	G	A	0.194175	0.0407989	1.94247e-06	0.0479394	0.000346979	22.6511
genus Prevotellamassilia	rs142992142	G	C	0.341165	0.0706808	1.38716e-06	0.0156461	0.000120431	23.2984
genus Proteus	rs7582275	G	A	-0.0306648	0.0064421	1.93533e-06	0.490576	0.0019005	22.6582
genus Proteus	rs73849129	C	G	0.0833279	0.0173356	1.53403e-06	0.0352802	0.000263932	23.1048
genus Proteus	rs4854565	G	A	-0.0474783	0.0101084	2.6412e-06	0.113755	0.00074646	22.061
genus Proteus	rs9395223	G	T	0.0343387	0.00654056	1.52003e-07	0.420226	0.00225391	27.5637
genus Proteus	rs9365628	G	C	0.0310354	0.00660413	2.60936e-06	0.435133	0.00182183	22.0843
genus Proteus	rs10109725	T	G	0.115616	0.025051	3.9267e-06	0.0167058	0.000117434	21.3003
genus Proteus	rs10954973	A	G	0.0327853	0.00671949	1.06552e-06	0.440801	0.00196948	23.806
genus Proteus	rs117991350	G	T	0.155617	0.0313801	7.08211e-07	0.0104989	8.57476e-05	24.5927
genus Proteus	rs139565380	A	C	0.105379	0.0224087	2.56878e-06	0.0213018	0.000154738	22.1144
genus Proteus	rs544932972	T	C	0.149124	0.0320033	3.16756e-06	0.0100756	7.26834e-05	21.7123
genus Proteus	rs1253615	A	G	-0.0309675	0.00672813	4.17068e-06	0.396771	0.00170178	21.1848
genus Proteus	rs72720498	A	T	0.0498852	0.0108442	4.22139e-06	0.0969948	0.000622076	21.1616
genus Proteus	rs112870470	A	G	0.131679	0.0230988	1.19326e-08	0.0197659	0.000211328	32.4978
genus Provencibacterium	rs72784078	T	C	-0.109279	0.023543	3.45593e-06	0.0352042	0.000245604	21.5452
genus Provencibacterium	rs4748994	C	T	0.0417299	0.00891595	2.86365e-06	0.365417	0.00170488	21.9058
genus Provencibacterium	rs59312570	A	G	0.0506369	0.0106014	1.7843e-06	0.209296	0.00126718	22.8143
genus Provencibacterium	rs113888016	C	G	-0.0787606	0.0171717	4.50412e-06	0.0688638	0.000452744	21.0374
genus Provencibacterium	rs28542145	T	C	0.0735279	0.0160631	4.70697e-06	0.0801309	0.000518356	20.953
genus Provencibacterium	rs7861839	C	G	0.0606032	0.0127787	2.11079e-06	0.132941	0.000870126	22.4915
genus Provencibacterium	rs17151564	T	C	0.0683946	0.0122975	2.6721e-08	0.153123	0.00134626	30.9321
genus Provencibacterium	rs116526749	A	G	-0.0795421	0.0156676	3.83738e-07	0.083965	0.000665359	25.7744
genus Provencibacterium	rs4234793	A	G	-0.0603263	0.0130334	3.68159e-06	0.130318	0.000814928	21.4239
genus Provencibacterium	rs28470376	C	T	0.0608353	0.0117544	2.2726e-07	0.166077	0.00124509	26.7862
genus Providencia	rs12030301	C	A	0.073716	0.0153916	1.67309e-06	0.0324043	0.000241384	22.938
genus Providencia	rs144420344	G	A	0.0563366	0.0120447	2.90686e-06	0.053238	0.000370091	21.8771
genus Providencia	rs79616118	A	G	0.119822	0.0255875	2.82936e-06	0.0111859	8.14066e-05	21.9289
genus Providencia	rs76589451	G	C	0.114303	0.0244257	2.87407e-06	0.0127104	9.2232e-05	21.8988
genus Providencia	rs9682756	T	C	-0.028464	0.00577786	8.37621e-07	0.33215	0.00180687	24.2693
genus Providencia	rs7628890	T	C	0.0262252	0.00562889	3.17694e-06	0.454408	0.00180619	21.7066
genus Providencia	rs61794560	A	T	0.0412558	0.00897642	4.30639e-06	0.106682	0.000675643	21.1234
genus Providencia	rs28645201	G	A	0.0478896	0.00967374	7.40329e-07	0.0886824	0.000664749	24.5072
genus Providencia	rs7950518	A	C	0.0788615	0.0133812	3.78203e-09	0.0440401	0.000490777	34.7328
genus Providencia	rs111510112	T	C	0.0852665	0.0186279	4.70893e-06	0.0226694	0.0001558	20.9522
genus Psychroserpens	rs10778361	A	G	-0.0363356	0.00742871	1.00203e-06	0.260198	0.00154566	23.9242
genus Psychroserpens	rs13222039	C	T	-0.0323756	0.00690091	2.71213e-06	0.324317	0.0016188	22.0101
genus Psychroserpens	rs12062338	T	C	0.0303464	0.00662459	4.63041e-06	0.438286	0.00173391	20.9844
genus Psychroserpens	rs10491884	G	A	-0.0331618	0.00725827	4.90455e-06	0.289977	0.00144246	20.8742
genus Psychroserpens	rs79224939	C	A	-0.0854624	0.0186058	4.36249e-06	0.0302064	0.000207438	21.0986
genus Psychroserpens	rs9508970	G	A	0.0979542	0.0172371	1.32543e-08	0.0370992	0.000387187	32.2937
genus Psychroserpens	rs144070735	G	T	0.0576406	0.0122544	2.55532e-06	0.0744627	0.000511755	22.1245
genus Psychroserpens	rs79586331	C	A	-0.0577156	0.0114093	4.22246e-07	0.0903368	0.000705782	25.5899
genus Psychroserpens	rs59750788	A	C	-0.0565136	0.0114313	7.66302e-07	0.0893667	0.00066756	24.4408
genus Psychroserpens	rs62349372	A	T	0.0302816	0.00651904	3.3991e-06	0.451553	0.00179345	21.577
genus Psychroserpens	rs73795289	C	T	0.0723464	0.0151177	1.70526e-06	0.0471952	0.000345637	22.9014
genus Psychroserpens	rs3746162	T	C	0.0359616	0.00698587	2.63612e-07	0.295149	0.00185026	26.4995
genus Raoultella	rs111500949	G	C	0.125926	0.0271219	3.43447e-06	0.0179626	0.000127628	21.5571
genus Raoultella	rs114508474	G	A	0.172091	0.035818	1.55065e-06	0.0100609	7.71641e-05	23.0841
genus Raoultella	rs62186915	G	A	0.151988	0.0326155	3.1622e-06	0.0119208	8.58468e-05	21.7155
genus Raoultella	rs138978150	T	A	0.195659	0.0351792	2.67036e-08	0.0101886	0.000104701	30.9334
genus Raoultella	rs79778031	C	T	0.117347	0.0244481	1.58791e-06	0.0220626	0.000166832	23.0385
genus Raoultella	rs117744433	C	T	0.134635	0.027436	9.23676e-07	0.0179353	0.000142357	24.081
genus Raoultella	rs113560750	A	G	0.134882	0.0259495	2.0159e-07	0.0193864	0.000172386	27.0178
genus Rhodanobacter	rs6995644	C	A	-0.0255922	0.00533607	1.61803e-06	0.175844	0.00111883	23.0023
genus Rhodanobacter	rs1417374	A	G	0.0228305	0.00458055	6.22101e-07	0.272605	0.00165332	24.8425
genus Rhodanobacter	rs147059285	G	A	-0.10081	0.0212873	2.18314e-06	0.00957627	7.13904e-05	22.4267
genus Rhodanobacter	rs1569196	T	C	0.022594	0.00483729	3.00033e-06	0.234504	0.00131441	21.8163
genus Rhodanobacter	rs4850905	T	G	0.0238589	0.00515537	3.69267e-06	0.20453	0.00116955	21.4181
genus Rhodanobacter	rs1378751	T	C	-0.0302228	0.00522833	7.44418e-09	0.202343	0.00181011	33.4151
genus Rhodococcus	rs184941182	T	C	-0.0738297	0.0148781	6.96608e-07	0.0146637	0.000119413	24.6245
genus Rhodococcus	rs112876190	A	C	-0.0330393	0.00691293	1.75864e-06	0.0758674	0.000537506	22.8422
genus Rhodococcus	rs61751543	T	C	-0.0618993	0.0126232	9.40893e-07	0.0205744	0.000162625	24.0454
genus Rhodococcus	rs117922985	T	C	0.0439595	0.00934674	2.56127e-06	0.038416	0.000274247	22.12
genus Rhodococcus	rs117343599	C	G	-0.0690711	0.0145878	2.19213e-06	0.01567	0.000116059	22.4188
genus Rhodococcus	rs116949196	T	C	0.0753172	0.0163612	4.15642e-06	0.0123446	8.67156e-05	21.1913
genus RUG472	rs73139691	A	G	-0.0482493	0.0105564	4.86282e-06	0.128343	0.000784377	20.8906
genus RUG472	rs188243372	T	G	0.135781	0.0282443	1.52923e-06	0.015709	0.000119935	23.1109
genus RUG472	rs62149016	G	A	-0.10453	0.0225865	3.69239e-06	0.0252398	0.000176858	21.4183
genus RUG472	rs182870629	C	T	0.12124	0.0205829	3.85433e-09	0.0309339	0.000349079	34.6959
genus Ruminococcus D	rs144209167	T	C	0.146073	0.027671	1.29947e-07	0.105661	9.7679e-05	24.3455
genus Ruminococcus D	rs75772141	C	T	0.175238	0.0363863	1.46433e-06	0.0602682	0.000333647	28.3326
genus Ruminococcus D	rs60846557	T	C	-0.120128	0.023952	5.29331e-07	0.147034	0.000266624	21.8711
genus Ruminococcus D	rs6724171	C	T	-0.104791	0.0229358	4.90329e-06	0.161708	0.00172745	24.1668
genus Ruminococcus D	rs726393	G	A	-0.128557	0.0278155	3.80469e-06	0.106012	0.00088382	27.867
genus Ruminococcus D	rs144499676	A	C	0.187954	0.0405109	3.491e-06	0.0473622	0.000440889	23.1943
genus Ruminococcus D	rs359364	T	C	-0.0984533	0.0178873	3.71081e-08	0.329252	0.00105879	25.1539
genus Ruminococcus D	rs2534658	G	A	0.125553	0.0241493	2.00328e-07	0.145581	0.000949738	20.8747
genus Ruminococcus	rs561258800	A	G	0.131201	0.0265906	8.05162e-07	0.0121008	0.000679456	21.3608
genus Ruminococcus	rs117983365	C	G	0.0829064	0.0155756	1.02161e-07	0.0364127	0.000325969	21.5258
genus Ruminococcus	rs75884459	T	C	0.0711656	0.0152172	2.91592e-06	0.037747	0.00224551	30.295
genus Ruminococcus	rs4409465	A	T	0.0308836	0.00628229	8.83403e-07	0.307582	0.00112844	27.0299
genus Saccharomonospora	rs1233453	T	G	-0.0299723	0.00649087	3.88187e-06	0.179123	0.00105225	21.3223
genus Saccharomonospora	rs58646304	A	G	-0.0336416	0.00637527	1.31395e-07	0.19418	0.00146236	27.8456
genus Saccharomonospora	rs182420971	A	G	0.0377604	0.00749651	4.72727e-07	0.130626	0.000967048	25.372
genus Saccharomonospora	rs148338363	A	T	-0.107192	0.0231761	3.74401e-06	0.0113061	8.02556e-05	21.3916
genus Saccharomonospora	rs57048480	A	G	-0.0378838	0.00812349	3.10894e-06	0.106476	0.000694443	21.7481
genus Saccharomonospora	rs9850918	T	C	0.0380184	0.00796901	1.83513e-06	0.111293	0.000755548	22.7603
genus Saccharomonospora	rs111278478	A	T	0.0285196	0.00586746	1.17008e-06	0.237971	0.00143793	23.6258
genus Saccharomonospora	rs7846250	T	A	-0.0354424	0.00759328	3.04737e-06	0.123988	0.000794207	21.7865
genus Saccharomonospora	rs78193540	A	G	-0.0597779	0.01277	2.85312e-06	0.0401634	0.00028352	21.9129
genus Sorangium	rs72708705	A	G	0.0684667	0.0149008	4.33094e-06	0.0295405	0.000203138	21.1125
genus Sorangium	rs10156026	G	C	-0.0462994	0.00948646	1.05776e-06	0.0780935	0.000575573	23.82
genus Sorangium	rs113184417	A	G	-0.101749	0.0214583	2.11924e-06	0.0144708	0.000107619	22.4838
genus Sorangium	rs77367879	G	A	0.0958113	0.0203235	2.4253e-06	0.0159026	0.000116735	22.2247
genus Sorangium	rs113067949	G	A	-0.0794189	0.0169201	2.68228e-06	0.0234097	0.000169047	22.0314
genus Spirillospora	rs9373888	A	G	0.0340615	0.00665375	3.06927e-07	0.110859	0.000866947	26.2056
genus Spirillospora	rs55888898	G	A	-0.0283801	0.00511276	2.84304e-08	0.213497	0.00173646	30.8118
genus Spirillospora	rs11790220	C	T	-0.0735909	0.0154763	1.98377e-06	0.0188679	0.000140482	22.6107
genus Spirillospora	rs61841437	T	G	-0.0815626	0.0173979	2.75792e-06	0.0145305	0.000105626	21.978
genus Stappia	rs138297339	G	A	0.0886519	0.0185314	1.71948e-06	0.0171688	0.000129609	22.8855
genus Stappia	rs12044559	T	C	0.0225569	0.00470372	1.62233e-06	0.482023	0.00192713	22.9972
genus Stappia	rs61826224	A	C	0.0222318	0.00479219	3.49806e-06	0.473729	0.00180085	21.5219
genus Stappia	rs17053424	G	C	-0.0689806	0.0121221	1.26681e-08	0.0407613	0.000424942	32.3816
genus Stappia	rs114356383	C	T	0.109022	0.0228998	1.92801e-06	0.0109575	8.24419e-05	22.6655
genus Stappia	rs151172514	T	G	-0.100265	0.0211545	2.14084e-06	0.0127512	9.49134e-05	22.4643
genus Stappia	rs17304583	T	C	-0.0629344	0.0136728	4.16668e-06	0.0307202	0.000211734	21.1866
genus Streptacidiphilus	rs1544357	T	G	-0.0256667	0.00455174	1.71163e-08	0.406329	0.00257434	31.7969
genus Streptacidiphilus	rs61829717	G	T	0.03314	0.00720607	4.24726e-06	0.108879	0.000688724	21.1499
genus Streptacidiphilus	rs7159947	C	T	-0.0216493	0.00459979	2.51902e-06	0.371786	0.00173648	22.1519
genus Streptacidiphilus	rs210121	G	A	-0.0220015	0.00468725	2.6804e-06	0.339458	0.0016581	22.0327
genus Streptacidiphilus	rs12661149	T	C	-0.0366487	0.00774364	2.215e-06	0.0897004	0.00061385	22.3989
genus Streptacidiphilus	rs9607122	A	T	0.0246899	0.00538349	4.51331e-06	0.230188	0.00125094	21.0335
genus Streptacidiphilus	rs4722116	G	A	0.0218824	0.00445055	8.79768e-07	0.458891	0.00201471	24.1748
genus Streptacidiphilus	rs12549534	T	C	0.0248944	0.00462668	7.42304e-08	0.362247	0.0022448	28.9511
genus Streptacidiphilus	rs36145604	G	A	-0.0240793	0.00523262	4.18921e-06	0.241971	0.00130363	21.1763
genus Succiniclasticum	rs77019398	G	A	0.0959135	0.020481	2.82641e-06	0.0283861	0.000203008	21.9309
genus Succiniclasticum	rs117008693	T	C	0.128893	0.0265596	1.21625e-06	0.0164129	0.000127606	23.5513
genus Succiniclasticum	rs73622127	A	G	0.12282	0.0219745	2.28111e-08	0.0243779	0.000249365	31.2392
genus Succiniclasticum	rs2037916	T	C	-0.0332379	0.00699099	1.99045e-06	0.363919	0.00175616	22.6042
genus Succiniclasticum	rs61770878	A	G	0.0364515	0.00728523	5.63046e-07	0.341889	0.00189054	25.0348
genus Succiniclasticum	rs78252812	T	C	0.164222	0.0307851	9.58273e-08	0.012329	0.0001163	28.4565
genus Succiniclasticum	rs78095189	G	A	0.128119	0.024282	1.31822e-07	0.020162	0.000184588	27.8393
genus Succiniclasticum	rs148721358	T	C	0.0531799	0.0113981	3.07596e-06	0.100388	0.000659817	21.7686
genus Succiniclasticum	rs77622794	T	C	0.166266	0.0342408	1.1991e-06	0.0101643	7.96189e-05	23.5787
genus Succiniclasticum	rs61975877	C	T	0.154891	0.0312623	7.24934e-07	0.012109	9.85563e-05	24.5477
genus Succiniclasticum	rs113175988	C	T	0.0588728	0.0125062	2.50787e-06	0.080064	0.00054781	22.1605
genus Succiniclasticum	rs3777566	G	C	0.115937	0.0248058	2.95697e-06	0.0192179	0.000138189	21.8443
genus Succiniclasticum	rs9294144	T	C	0.0527208	0.0104222	4.22546e-07	0.121176	0.000914577	25.5885
genus Succiniclasticum	rs12208714	T	C	0.0503449	0.0105776	1.93999e-06	0.119227	0.000798421	22.6536
genus Succiniclasticum	rs138362230	T	C	0.0861776	0.0188491	4.8315e-06	0.0332934	0.000225796	20.9029
genus Succiniclasticum	rs61923844	G	A	0.119063	0.0252545	2.42274e-06	0.0184374	0.000135005	22.2268
genus Succiniclasticum	rs76400108	C	G	0.146992	0.0311279	2.33313e-06	0.012284	9.08064e-05	22.2991
genus Succiniclasticum	rs28376	T	C	-0.0330693	0.00703939	2.63042e-06	0.406558	0.00178705	22.0689
genus Succiniclasticum	rs79458676	T	G	0.107899	0.020653	1.74745e-07	0.0277966	0.000247556	27.2941
genus Succiniclasticum	rs76861262	T	A	0.165964	0.032923	4.63167e-07	0.0106741	9.0065e-05	25.4114
genus Succiniclasticum	rs115949720	C	T	0.0988982	0.0207199	1.8141e-06	0.0273812	0.000203635	22.7825
genus Succiniclasticum	rs5016799	A	G	0.0804218	0.0175859	4.80597e-06	0.0382219	0.000258025	20.9131
genus Succinivibrio	rs9567494	T	C	-0.0648745	0.0126097	2.67793e-07	0.202562	0.00143499	26.4691
genus Succinivibrio	rs118073656	C	G	0.208528	0.0435567	1.68866e-06	0.01284	9.75053e-05	22.9202
genus Succinivibrio	rs188690497	C	T	0.229227	0.0451151	3.75577e-07	0.0119368	0.000102192	25.8159
genus Succinivibrio	rs11764249	G	A	0.0936976	0.0198883	2.46272e-06	0.0654963	0.000455949	22.1953
genus Succinivibrio	rs7664369	A	T	0.120398	0.0263237	4.79073e-06	0.0353179	0.000239211	20.9192
genus Succinivibrio	rs117919573	T	C	0.192368	0.0373682	2.6341e-07	0.0176939	0.000154592	26.5009
genus Succinivibrio	rs73210875	G	C	0.138712	0.0300089	3.79395e-06	0.0274147	0.000191203	21.3662
genus Succinivibrio	rs117684249	G	A	0.090459	0.0196877	4.3338e-06	0.0686507	0.000453031	21.1112
genus Succinivibrio	rs4538926	A	T	0.0685382	0.0137609	6.33717e-07	0.147498	0.00104691	24.8069
genus Succinivibrio	rs7201309	G	A	0.0747731	0.0146338	3.22814e-07	0.131744	0.00100233	26.1082
genus Succinivibrio	rs72891333	G	A	0.109425	0.0189752	8.08207e-09	0.0721439	0.000747132	33.2553
genus Succinivibrio	rs80218334	A	T	0.167749	0.0355726	2.40905e-06	0.0186971	0.000136938	22.2376
genus Succinivibrio	rs17608438	G	A	0.166704	0.0357506	3.11677e-06	0.0193151	0.000138232	21.7433
genus Succinivibrio	rs62167185	A	C	0.0815745	0.0161648	4.50146e-07	0.101328	0.000778315	25.4664
genus Succinivibrio	rs61781067	A	G	0.172902	0.0344767	5.30227e-07	0.0206194	0.000170464	25.1506
genus Succinivibrio	rs79873977	A	G	0.214529	0.0455825	2.52143e-06	0.0117647	8.64318e-05	22.1501
genus Succinivibrio	rs115526327	A	G	0.100498	0.0195682	2.80974e-07	0.0682357	0.000562843	26.3763
genus Succinivibrio	rs17023722	C	T	0.0519345	0.0106362	1.04587e-06	0.314501	0.00172514	23.8418
genus Succinivibrio	rs76047372	C	G	0.22347	0.0437341	3.22598e-07	0.0128097	0.000110814	26.1095
genus Succinivibrio	rs147456317	T	C	0.134286	0.028371	2.20993e-06	0.0313235	0.000228149	22.4033
genus Terrisporobacter	rs749873	C	T	-0.0601774	0.0112141	8.0401e-08	0.377664	0.00227156	28.7964
genus Terrisporobacter	rs140050953	G	T	-0.0750721	0.0163727	4.53553e-06	0.12468	0.000770082	21.0241
genus Terrisporobacter	rs10933053	G	A	-0.134982	0.0275881	9.94308e-07	0.0405337	0.000312472	23.9391
genus Terrisporobacter	rs16838428	T	C	0.0733188	0.0158181	3.5673e-06	0.145856	0.000898326	21.4843
genus Terrisporobacter	rs146336913	A	G	0.166315	0.0363972	4.89018e-06	0.0227733	0.000155957	20.8798
genus Terrisporobacter	rs6020320	T	C	0.0530135	0.010894	1.13705e-06	0.482829	0.00198464	23.6809
genus Terrisporobacter	rs1975334	T	C	-0.114766	0.0247776	3.62422e-06	0.0510084	0.000348553	21.454
genus Terrisporobacter	rs6897408	T	C	-0.0510985	0.0111511	4.59729e-06	0.380536	0.0016613	20.9981
genus Treponema D	rs56400100	G	A	0.086627	0.0166575	1.98774e-07	0.0186908	0.000166486	27.045
genus Treponema D	rs17753046	T	C	0.0553682	0.0114405	1.30057e-06	0.0403185	0.000304172	23.4224
genus Treponema D	rs2815299	G	T	0.100522	0.0203857	8.18074e-07	0.0127297	0.000102561	24.3148
genus Treponema D	rs17249982	T	C	0.0246197	0.00524177	2.64231e-06	0.248234	0.00138169	22.0602
genus Treponema D	rs138712433	G	A	0.0588127	0.0124202	2.1879e-06	0.034355	0.00024966	22.4226
genus Treponema D	rs72811553	T	C	0.109696	0.0217557	4.60275e-07	0.0109409	9.23352e-05	25.4235
genus Treponema D	rs76960347	A	G	0.130091	0.0217526	2.2248e-09	0.0108403	0.000128717	35.7661
genus Treponema D	rs144195574	T	C	0.0796665	0.0169293	2.52828e-06	0.0183842	0.000134127	22.1449
genus Treponema D	rs61861290	A	G	0.113699	0.0230623	8.21957e-07	0.00982038	7.93244e-05	24.3057
genus Treponema D	rs118072766	T	A	0.046657	0.0101534	4.32315e-06	0.0527248	0.000353963	21.116
genus Treponema D	rs113210920	A	C	0.0972286	0.0204923	2.08877e-06	0.0123061	9.18345e-05	22.5116
genus Treponema D	rs10216140	A	G	0.0270493	0.00581083	3.24011e-06	0.198434	0.00115677	21.6688
genus Treponema D	rs76219216	C	G	0.0862564	0.0165916	2.0058e-07	0.0192793	0.000171514	27.0275
genus Treponema D	rs56029553	C	T	0.0942107	0.0196954	1.72367e-06	0.0136112	0.000103103	22.8808
genus Treponema D	rs2111145	T	C	0.109994	0.0199558	3.55018e-08	0.0131137	0.000131962	30.3808
genus Treponema D	rs75257679	A	G	0.0504444	0.0107663	2.79416e-06	0.04695	0.000329686	21.953
genus Treponema D	rs10204966	T	C	0.0243962	0.00519241	2.62163e-06	0.275801	0.00147985	22.0753
genus Treponema D	rs149735339	A	T	0.0615698	0.013248	3.36017e-06	0.0302746	0.000212823	21.5991
genus Treponema D	rs138054476	T	A	0.0951818	0.0171078	2.64191e-08	0.0178692	0.000182327	30.9542
genus Treponema D	rs61995932	A	G	0.107573	0.0180945	2.76345e-09	0.0159037	0.000185655	35.3438
genus Treponema D	rs77563991	T	C	0.0767186	0.0162515	2.35024e-06	0.020179	0.000147883	22.2851
genus Treponema D	rs76911842	G	C	0.129707	0.0225307	8.56723e-09	0.0102988	0.000113377	33.1419
genus Treponema D	rs145264139	T	C	0.0918307	0.0191844	1.69514e-06	0.0140203	0.000106307	22.9129
genus Treponema D	rs55972629	A	G	0.0973	0.0197509	8.37765e-07	0.0134132	0.000107789	24.269
genus Treponema D	rs34322877	G	A	0.0836712	0.0127854	5.97839e-11	0.0315505	0.000439201	42.8276
genus Treponema D	rs2429555	C	G	0.0327168	0.00664056	8.35815e-07	0.135415	0.000953813	24.2735
genus Treponema D	rs55824919	T	C	0.0563731	0.010244	3.73306e-08	0.0524214	0.000504877	30.2834
genus Treponema D	rs117162506	A	G	0.109589	0.0220376	6.59862e-07	0.0106741	8.76461e-05	24.7289
genus Treponema D	rs139432902	T	C	0.0812336	0.0163946	7.23676e-07	0.0198129	0.000160023	24.551
genus Treponema D	rs78492870	A	G	0.11303	0.0226707	6.17281e-07	0.0101527	8.38425e-05	24.8575
genus Treponema D	rs118052927	A	G	0.0818505	0.0148172	3.31331e-08	0.0235284	0.000235298	30.5148
genus Treponema D	rs80068648	G	C	0.0991497	0.0200338	7.45494e-07	0.013034	0.000105753	24.4938
genus Treponema D	rs78107752	C	G	0.0740649	0.0153716	1.4479e-06	0.0222449	0.000169474	23.216
genus Treponema D	rs34253559	C	T	0.121507	0.0212427	1.06561e-08	0.0113522	0.000123243	32.7177
genus Treponema D	rs3744886	T	G	0.0406965	0.00805337	4.34127e-07	0.0864438	0.000676838	25.5363
genus Treponema D	rs2629135	C	T	0.0583732	0.0125485	3.29039e-06	0.0340526	0.000238893	21.6393
genus Treponema D	rs78336224	T	C	0.0991868	0.0201123	8.15384e-07	0.0124537	0.000100391	24.3212
genus Treponema D	rs143346524	C	T	0.121854	0.0216167	1.73007e-08	0.0110831	0.00011689	31.7761
genus Treponema D	rs180953061	A	G	0.106508	0.020722	2.74956e-07	0.0123436	0.000108095	26.4181
genus Treponema D	rs78112817	G	C	0.0884022	0.0180122	9.20535e-07	0.0160639	0.000127781	24.0875
genus Treponema D	rs62290420	A	G	0.0657985	0.0131779	5.94195e-07	0.0302698	0.000245616	24.931
genus Treponema D	rs138663731	C	T	0.065083	0.0131118	6.91639e-07	0.0315763	0.000252868	24.6383
genus Treponema D	rs149614318	T	C	0.099499	0.0184962	7.47223e-08	0.0152181	0.000145556	28.9383
genus Treponema D	rs117350006	T	C	0.0848645	0.0160368	1.21079e-07	0.0203601	0.000187465	28.0038
genus Treponema D	rs75255697	A	G	0.0474166	0.0102579	3.7924e-06	0.0517271	0.000351764	21.367
genus Treponema D	rs138925568	C	T	0.103604	0.0217861	1.97947e-06	0.0111223	8.3481e-05	22.6149
genus Treponema D	rs113670015	C	G	0.0866281	0.0188934	4.53772e-06	0.014483	0.000100711	21.0231
genus Treponema D	rs147896211	G	T	0.104458	0.0207852	5.01874e-07	0.0121951	0.000102115	25.2566
genus Treponema D	rs35133848	A	G	0.0806006	0.0173494	3.38879e-06	0.0174987	0.000124538	21.5828
genus Treponema D	rs112204525	A	T	0.0580341	0.0118544	9.80189e-07	0.0385784	0.000298347	23.9667
genus Treponema D	rs76289939	A	T	0.0745514	0.0150924	7.82569e-07	0.0236247	0.000188901	24.4003
genus Treponema D	rs72658326	A	G	0.0956797	0.0196616	1.13694e-06	0.0134155	0.000105196	23.6811
genus Treponema D	rs265022	A	G	0.0920514	0.01802	3.25086e-07	0.016036	0.000138192	26.0946
genus Treponema D	rs516991	G	T	0.0406172	0.00836554	1.20205e-06	0.0790144	0.000575768	23.5739
genus Treponema D	rs72735963	G	A	0.0540334	0.0115357	2.81308e-06	0.0397079	0.000280785	21.94
genus Treponema D	rs142074010	G	A	0.0641259	0.0140265	4.83627e-06	0.0269088	0.000183685	20.9011
genus Treponema D	rs10019861	A	G	0.098504	0.0207844	2.14433e-06	0.0119987	8.93678e-05	22.4612
genus Treponema D	rs34798853	T	C	0.0623516	0.0119483	1.80427e-07	0.0372859	0.000328081	27.2322
genus Treponema D	rs147263042	G	T	0.0867387	0.0179524	1.35445e-06	0.0167559	0.000129082	23.3443
genus Treponema D	rs118028334	A	G	0.0989178	0.0193547	3.20815e-07	0.013966	0.000120725	26.1202
genus Treponema D	rs76699963	G	A	0.0986024	0.0202469	1.11598e-06	0.0125887	9.89449e-05	23.7169
genus Treponema D	rs76342087	A	T	0.101913	0.0174205	4.91052e-09	0.0172327	0.000194535	34.2246
genus Treponema D	rs111683933	C	T	0.0774816	0.015051	2.63367e-07	0.0223454	0.000194311	26.5013
genus Treponema D	rs80003954	A	C	0.0729057	0.0158149	4.0279e-06	0.0210818	0.000147198	21.2515
genus Treponema D	rs112345651	G	A	0.117012	0.0244589	1.71819e-06	0.00888282	6.76269e-05	22.8869
genus Treponema D	rs113620751	A	G	0.106289	0.0229598	3.66811e-06	0.010017	7.13284e-05	21.4309
genus Turicibacter	rs13099974	G	T	-0.0877121	0.0170076	2.5063e-07	0.232505	0.00159293	26.597
genus Turicibacter	rs7570971	A	C	-0.0929224	0.0145294	1.6005e-10	0.42247	0.00334944	40.9021
genus Turicibacter	rs72966145	G	A	0.250925	0.0536587	2.92075e-06	0.0182752	0.000131679	21.8679
genus Turicibacter	rs12566670	C	T	0.0943716	0.0201866	2.94007e-06	0.147376	0.000921716	21.8553
genus Turicibacter	rs148796276	G	A	0.169144	0.0358419	2.36809e-06	0.0410832	0.000294465	22.2706
genus Turicibacter	rs11763364	A	T	-0.0708472	0.0144378	9.24502e-07	0.466794	0.0020115	24.0793
genus UBA1066	rs9400043	G	A	0.0342679	0.00672495	3.47572e-07	0.110859	0.000859004	25.9655
genus UBA1066	rs10918295	G	A	-0.0289105	0.00623071	3.48408e-06	0.137226	0.000855512	21.5296
genus UBA1066	rs6702767	G	A	0.02104	0.0043466	1.2947e-06	0.413194	0.00190677	23.4311
genus UBA1066	rs7483782	C	T	-0.0201835	0.00441189	4.76683e-06	0.338956	0.00157389	20.9288
genus UBA1066	rs4592439	A	T	0.0509125	0.0111422	4.89263e-06	0.0371054	0.000250368	20.8789
genus UBA1066	rs72679391	T	G	0.0956691	0.0177977	7.64285e-08	0.0144085	0.000137717	28.8945
genus UBA11471	rs6760289	A	G	0.169406	0.0370558	4.83908e-06	0.0438582	0.000294154	20.8999
genus UBA11471	rs116517678	T	C	0.347485	0.0739685	2.63052e-06	0.0107119	7.84918e-05	22.0688
genus UBA11471	rs1375503	G	T	0.095242	0.0203145	2.75383e-06	0.17631	0.00107138	21.9809
genus UBA11471	rs9914987	G	A	0.0943817	0.0205707	4.47166e-06	0.170596	0.000999698	21.0512
genus UBA11471	rs16976556	C	T	0.242237	0.0490852	8.01379e-07	0.0248907	0.000198393	24.3545
genus UBA1191	rs80108290	A	G	0.192173	0.0384881	5.94332e-07	0.0106562	8.82141e-05	24.9305
genus UBA1191	rs117598063	C	T	-0.166597	0.0353515	2.44592e-06	0.0124703	9.17915e-05	22.2085
genus UBA1191	rs114534683	A	G	0.16991	0.0371564	4.81174e-06	0.0114267	7.92788e-05	20.9108
genus UBA1191	rs4886649	C	T	-0.0467334	0.0087417	8.99038e-08	0.291246	0.00198005	28.58
genus UBA1191	rs55720206	T	C	0.0536689	0.0116617	4.18151e-06	0.133534	0.000822473	21.1798
genus UBA1191	rs12255873	A	G	-0.0615127	0.0133664	4.18374e-06	0.0994828	0.000636792	21.1788
genus UBA1191	rs72802656	A	C	0.204115	0.0374229	4.91715e-08	0.0112009	0.000110584	29.7492
genus UBA1191	rs977043	G	A	-0.0876638	0.0189116	3.5616e-06	0.0451494	0.000310905	21.4874
genus UBA1191	rs4959429	G	A	0.0436039	0.00850733	2.96827e-07	0.318967	0.00191529	26.2702
genus UBA11963	rs138851866	T	C	-0.0777141	0.0153467	4.10773e-07	0.0991935	0.000769026	25.643
genus UBA11963	rs12920092	G	C	0.0977981	0.0200861	1.12196e-06	0.0512582	0.000386935	23.7066
genus UBA11963	rs142752382	C	T	0.0842507	0.0177822	2.15919e-06	0.0675492	0.000474547	22.4479
genus UBA11963	rs113775092	A	G	0.086756	0.0184552	2.59021e-06	0.0620487	0.000431649	22.0984
genus UBA1409	rs2614656	A	G	0.0645063	0.0113562	1.34481e-08	0.370264	0.00252502	32.2655
genus UBA1409	rs111808728	A	G	0.130822	0.0260934	5.34196e-07	0.0460283	0.000370439	25.1362
genus UBA1409	rs17501809	A	G	0.0915263	0.0198106	3.83616e-06	0.0854462	0.000559829	21.345
genus UBA1409	rs113741542	C	T	0.110438	0.0232925	2.12294e-06	0.0609211	0.00043165	22.4804
genus UBA1409	rs114536170	C	T	0.186647	0.0390059	1.70905e-06	0.0203944	0.000153532	22.8971
genus UBA1448	rs4289537	T	C	0.0317146	0.00689058	4.17244e-06	0.377991	0.00167164	21.1839
genus UBA1448	rs9538174	G	A	0.0332806	0.00674086	7.92747e-07	0.382977	0.00193322	24.3754
genus UBA1448	rs10259054	A	G	-0.0432481	0.00896555	1.40842e-06	0.167345	0.00108821	23.2691
genus UBA1448	rs9386779	G	C	-0.0389432	0.00701165	2.79092e-08	0.344726	0.00233871	30.8477
genus UBA2821	rs28579861	C	T	0.0499072	0.010863	4.34335e-06	0.266897	0.00138609	21.107
genus UBA2821	rs10199282	A	G	0.0775252	0.0166427	3.1897e-06	0.0951714	0.000627144	21.6989
genus UBA2821	rs72809935	C	A	0.123355	0.0268916	4.49402e-06	0.0327855	0.000223945	21.0417
genus UBA2821	rs12691864	G	A	-0.16999	0.036799	3.84816e-06	0.0172877	0.000121673	21.339
genus UBA2821	rs12995607	A	G	0.0816833	0.0146684	2.56709e-08	0.122552	0.00111918	31.0099
genus UBA2821	rs903955	T	C	0.086259	0.0188606	4.79638e-06	0.0698405	0.000456057	20.9169
genus UBA2821	rs6108699	A	G	0.0542291	0.0106373	3.43236e-07	0.276804	0.00174617	25.9897
genus UBA2821	rs151087484	A	G	0.108915	0.023641	4.08444e-06	0.0429615	0.000292893	21.2248
genus UBA2821	rs4683987	C	T	-0.0440763	0.00959785	4.38367e-06	0.491486	0.00176902	21.0893
genus UBA2821	rs149295449	G	A	-0.177829	0.037269	1.8286e-06	0.0168011	0.000126225	22.7672
genus UBA2821	rs9354568	G	A	0.0841454	0.0169509	6.90322e-07	0.0882103	0.00066519	24.642
genus UBA2821	rs6009905	C	T	0.158197	0.0345627	4.71462e-06	0.0198859	0.000137044	20.9499
genus UBA3792	rs57784903	G	T	-0.0361419	0.00753795	1.62952e-06	0.268415	0.00151511	22.9888
genus UBA3792	rs734156	T	C	-0.0384595	0.00689631	2.44951e-08	0.334211	0.00232267	31.101
genus UBA3792	rs62256388	A	G	-0.0670374	0.0140423	1.80637e-06	0.0573504	0.000413524	22.7907
genus UBA3792	rs115100655	A	G	-0.0379967	0.00829354	4.61693e-06	0.187868	0.00107485	20.99
genus UBA3792	rs7850845	A	G	-0.0342466	0.00658056	1.94826e-07	0.439074	0.00223877	27.0838
genus UBA3792	rs9395223	G	T	-0.0308988	0.00661135	2.95967e-06	0.420226	0.00178608	21.8425
genus UBA3792	rs10922999	C	A	-0.0326268	0.00646936	4.57617e-07	0.47778	0.00212993	25.4347
genus UBA3792	rs17507449	T	A	-0.0569094	0.0123877	4.34778e-06	0.0767653	0.000502019	21.1051
genus UBA6398	rs190125966	C	A	0.152816	0.0322901	2.21666e-06	0.0483546	0.000345914	22.3975
genus UBA6398	rs71419536	G	A	0.172085	0.0359206	1.66196e-06	0.0372019	0.000275903	22.9509
genus UBA6398	rs78473328	C	A	-0.134339	0.0267301	5.01449e-07	0.072066	0.000566901	25.2582
genus UBA6398	rs145918313	A	C	0.215019	0.0452631	2.02989e-06	0.0239425	0.000176997	22.5665
genus UBA6398	rs4777557	A	T	0.142654	0.0256552	2.69107e-08	0.078527	0.000750888	30.9184
genus UBA6398	rs115000592	T	C	0.149828	0.0316729	2.2399e-06	0.0504501	0.000359788	22.3774
genus UBA6398	rs111860593	T	C	0.126395	0.0264951	1.83765e-06	0.0736672	0.000521226	22.7577
genus UBA6398	rs77852502	T	G	0.147706	0.0322389	4.61414e-06	0.048043	0.000322211	20.9911
genus UBA6398	rs78720827	C	T	0.18111	0.0368224	8.72217e-07	0.0360999	0.000282524	24.1914
genus UBA6398	rs13155727	A	G	-0.08262	0.0178586	3.7218e-06	0.189918	0.00110517	21.403
genus UBA644	rs75973356	T	G	0.0892828	0.0162882	4.21876e-08	0.136709	0.00119015	30.0462
genus UBA644	rs35268412	C	T	0.204041	0.0414731	8.66152e-07	0.0184781	0.000147338	24.2048
genus UBA644	rs7595051	A	G	0.143579	0.0310009	3.6312e-06	0.0326582	0.000227437	21.4503
genus UBA644	rs2409694	G	T	0.0531935	0.0114133	3.15198e-06	0.373542	0.00170601	21.7217
genus UBA644	rs565720	C	A	0.056688	0.0119159	1.9616e-06	0.314756	0.00163834	22.6323
genus UBA7177	rs11706534	A	G	0.0598802	0.00949531	2.85799e-10	0.105183	0.00125627	39.7693
genus UBA7177	rs76879318	A	T	-0.111304	0.0215135	2.29526e-07	0.0184688	0.000162854	26.767
genus UBA7177	rs111754047	A	G	-0.0840315	0.0170062	7.76323e-07	0.0297229	0.000236327	24.4157
genus UBA7177	rs2731799	A	G	-0.0992761	0.021439	3.64553e-06	0.0188599	0.00013317	21.4427
genus UBA7177	rs115508224	C	T	0.064842	0.0138945	3.06018e-06	0.045693	0.000318729	21.7784
genus UBA7177	rs10763683	A	G	-0.028855	0.00598339	1.41758e-06	0.396257	0.00186738	23.2567
genus UBA7177	rs9636695	G	A	-0.0838157	0.0174056	1.46873e-06	0.0285762	0.000216044	23.1885
genus UBA7177	rs3188939	T	A	-0.045709	0.00874961	1.74987e-07	0.128028	0.00102256	27.2914
genus UBA7177	rs4975147	G	A	0.0325041	0.00711406	4.9007e-06	0.215059	0.00118275	20.8757
genus UBA7177	rs12561867	A	G	-0.0656688	0.0134949	1.13768e-06	0.0533152	0.000401136	23.6798
genus UBA7182	rs118072532	A	G	0.132576	0.0239436	3.07676e-08	0.0170148	0.0001721	30.6585
genus UBA7182	rs58946373	T	C	0.104556	0.0228438	4.71699e-06	0.0188679	0.000130157	20.9489
genus UBA7182	rs111591264	T	G	-0.11405	0.024541	3.36267e-06	0.015801	0.000112728	21.5976
genus UBA7182	rs55796004	G	T	0.0339386	0.00626866	6.16281e-08	0.389674	0.00233969	29.3115
genus UBA7182	rs114425348	T	C	0.0337341	0.00735819	4.54933e-06	0.246299	0.00130953	21.0182
genus UBA7182	rs1094981	C	T	0.0301087	0.00635812	2.18546e-06	0.379316	0.00177196	22.4247
genus UBA737	rs12571893	A	G	0.104652	0.0228568	4.68113e-06	0.0646407	0.000425408	20.9635
genus UBA737	rs117158358	A	G	0.176745	0.0384449	4.2788e-06	0.0224007	0.000155345	21.1357
genus UBA737	rs1800781	A	G	0.0763931	0.0152089	5.08915e-07	0.173648	0.00121508	25.2297
genus UBA737	rs7008346	G	C	-0.0565182	0.0121071	3.0387e-06	0.34693	0.00165712	21.792
genus UBA737	rs12156269	G	C	-0.05843	0.0119156	9.40693e-07	0.350991	0.00183841	24.0458
genus UBA737	rs75615942	G	A	-0.0756857	0.013863	4.77351e-08	0.213263	0.00167848	29.8067
genus UBA7703	rs2711340	T	C	-0.0292959	0.00613965	1.82776e-06	0.408585	0.00184654	22.7681
genus UBA7703	rs4968617	C	A	-0.0321122	0.00645041	6.41388e-07	0.304641	0.00176206	24.7837
genus UBA7703	rs62363766	G	A	0.06939	0.0126578	4.20555e-08	0.0568163	0.000540509	30.0523
genus UBA7703	rs62155711	G	C	-0.0860564	0.018715	4.26038e-06	0.0258722	0.000178852	21.144
genus UBA7703	rs10923987	T	C	-0.123177	0.0250816	9.05898e-07	0.0136157	0.000108716	24.1184
genus UBA8621	rs192625127	C	T	-0.0878864	0.0191181	4.28564e-06	0.0194991	0.000135604	21.1326
genus UBA8621	rs76577441	C	A	0.068942	0.0124337	2.94342e-08	0.0467905	0.000460224	30.7445
genus UBA8621	rs149552528	A	C	-0.097534	0.0207175	2.50396e-06	0.0167989	0.000122862	22.1635
genus UBA8621	rs308309	C	T	-0.0312346	0.00644688	1.26664e-06	0.210438	0.001309	23.4732
genus UBA8621	rs116626116	G	A	0.116905	0.0254334	4.29616e-06	0.0110158	7.72537e-05	21.1279
genus UBA8904	rs113113705	A	G	0.0582728	0.0123638	2.43882e-06	0.0373698	0.000268204	22.2141
genus UBA8904	rs6475733	T	C	0.024307	0.00515028	2.36368e-06	0.304037	0.00158187	22.2741
genus UBA8904	rs11787708	C	A	-0.0558218	0.0115999	1.49229e-06	0.0432182	0.000321392	23.1579
genus UBA8904	rs71494584	G	A	-0.039211	0.00835362	2.68054e-06	0.0884085	0.00059596	22.0326
genus UBA8904	rs4859369	G	A	-0.0639497	0.0138506	3.89127e-06	0.0295008	0.000204845	21.3177
genus UNC496MF	rs2859246	T	C	-0.0246499	0.00459504	8.11926e-08	0.470935	0.00240646	28.7774
genus UNC496MF	rs28883886	G	C	-0.0547741	0.00994684	3.65657e-08	0.0553958	0.000532554	30.3236
genus UNC496MF	rs74629694	T	C	-0.0501221	0.00932633	7.68989e-08	0.0631402	0.000573422	28.8826
genus UNC496MF	rs410518	A	G	0.0230416	0.00483102	1.84674e-06	0.319869	0.001661	22.7482
genus UNC496MF	rs2813302	C	T	0.0289328	0.00574796	4.81411e-07	0.187395	0.00129493	25.3369
genus UNC496MF	rs2465153	G	A	0.025014	0.00528849	2.24636e-06	0.246845	0.00139594	22.3719
genus UNC496MF	rs8192856	T	A	-0.0421359	0.00913326	3.96027e-06	0.0670973	0.000447148	21.284
genus UNC496MF	rs189353830	A	G	0.0511509	0.0111033	4.08874e-06	0.0434051	0.000295752	21.2228
genus UNC496MF	rs62495395	G	A	-0.0548959	0.0112642	1.09647e-06	0.0414777	0.000316922	23.7508
genus UNC496MF	rs13255030	G	A	0.0221479	0.00475292	3.16438e-06	0.349521	0.00165694	21.7142
genus V9D3004	rs11634823	A	C	0.0498146	0.0108736	4.62221e-06	0.309524	0.00150545	20.9878
genus V9D3004	rs71403935	T	C	0.20323	0.0369611	3.83071e-08	0.0193483	0.000192531	30.2333
genus V9D3004	rs4656462	A	G	-0.0498736	0.0106844	3.04309e-06	0.340121	0.00164133	21.7892
genus V9D3004	rs1692180	G	A	-0.0876224	0.0191647	4.82924e-06	0.0748488	0.000485826	20.9038
genus V9D3004	rs74562864	A	G	0.16309	0.0331263	8.51062e-07	0.0235384	0.000186981	24.2387
genus V9D3004	rs78615162	C	A	0.22537	0.0453301	6.63507e-07	0.0125189	0.000102558	24.7183
genus V9D3004	rs4733815	C	T	-0.0502812	0.010975	4.61806e-06	0.306112	0.00149633	20.9895
genus V9D3004	rs62261679	A	G	0.197416	0.0420815	2.71504e-06	0.0139566	0.000101652	22.0081
genus V9D3004	rs147720341	A	G	0.170898	0.0364498	2.751e-06	0.0188235	0.000136266	21.9828
order Acetobacterales	rs11713008	C	T	-0.0156798	0.00334596	2.7834e-06	0.179276	0.00108446	21.9604
order Acetobacterales	rs13020322	G	A	0.0143566	0.00312659	4.39491e-06	0.216163	0.00119902	21.0844
order Acetobacterales	rs164427	A	G	-0.0151409	0.00324862	3.15109e-06	0.192714	0.00113423	21.7223
order Acetobacterales	rs9986739	T	C	0.0183681	0.00387171	2.0935e-06	0.131541	0.000862958	22.5073
order Acetobacterales	rs10781012	G	A	-0.0172745	0.0037525	4.1552e-06	0.13386	0.000824641	21.1919
order Acidobacteriales	rs77748865	C	T	-0.0180146	0.00383069	2.56739e-06	0.142617	0.000907607	22.1154
order Acidobacteriales	rs12570042	A	G	-0.0195239	0.00400064	1.05981e-06	0.124537	0.000871499	23.8163
order Acidobacteriales	rs72773146	C	T	-0.0385648	0.00769699	5.43243e-07	0.0310438	0.00025344	25.1038
order Acidobacteriales	rs115458621	G	A	-0.0210889	0.00444503	2.09149e-06	0.100544	0.000683205	22.5091
order Acidobacteriales	rs7030685	G	C	0.0124889	0.00264966	2.43621e-06	0.474257	0.00185914	22.2161
order Acidobacteriales	rs111892487	T	C	-0.0408686	0.00874228	2.94209e-06	0.0235889	0.000168938	21.854
order Actinomycetales	rs641498	A	G	0.0519603	0.0107732	1.41339e-06	0.32195	0.00170436	23.2624
order Actinomycetales	rs113201217	T	C	0.197561	0.0419434	2.47497e-06	0.0148498	0.000108932	22.1858
order Actinomycetales	rs3940549	G	A	0.123463	0.0103317	6.49869e-33	0.421891	0.0116895	142.801
order Actinomycetales	rs10064479	T	C	0.0624891	0.0132993	2.61854e-06	0.173411	0.00106212	22.0776
order Actinomycetales	rs2284409	A	T	0.0554716	0.0116406	1.88521e-06	0.247104	0.00141795	22.7086
order Actinomycetales	rs76648959	A	G	-0.129661	0.026469	9.65227e-07	0.0373665	0.000289697	23.9963
order Aneurinibacillales	rs4145224	C	G	0.0371345	0.00809155	4.44748e-06	0.0717764	0.000470958	21.0616
order Aneurinibacillales	rs2005255	G	A	-0.0587374	0.0100799	5.63715e-09	0.0455161	0.000495116	33.956
order Aneurinibacillales	rs182229451	T	C	0.0642229	0.0137133	2.82353e-06	0.0242112	0.00017391	21.9329
order Aneurinibacillales	rs4740421	C	T	0.0222575	0.00478965	3.36798e-06	0.269532	0.00142697	21.5946
order Aneurinibacillales	rs12403333	C	G	-0.0386789	0.00760078	3.60324e-07	0.0816961	0.000652043	25.896
order Aneurinibacillales	rs78877230	T	C	0.0265641	0.00553607	1.59964e-06	0.170662	0.00109373	23.0243
order Bacillales A	rs117830300	A	G	0.0234899	0.00506106	3.46223e-06	0.0559032	0.000381583	21.5417
order Bacillales A	rs4575107	G	A	-0.0131305	0.00282374	3.31873e-06	0.214924	0.00122452	21.6229
order Bacillales A	rs9836224	T	C	-0.0139704	0.00246722	1.49266e-08	0.318826	0.00233706	32.0628
order Bacillales A	rs75816161	C	T	0.0296759	0.00632002	2.65905e-06	0.0349697	0.000249724	22.0481
order Bacillales A	rs55888898	G	A	0.0129486	0.00282771	4.66797e-06	0.213497	0.00118175	20.9689
order Bacillales A	rs144152600	A	C	0.0265415	0.00536735	7.61472e-07	0.0489647	0.00038218	24.4529
order Bacillales A	rs186791515	G	A	-0.0467388	0.00874329	9.008e-08	0.0172298	0.000162403	28.5763
order Bacillales A	rs34555856	A	G	0.0269102	0.00534625	4.81675e-07	0.0503166	0.000406333	25.3358
order Bacillales A	rs62324492	T	A	0.0426718	0.00900297	2.13985e-06	0.0158382	0.000117527	22.4652
order Borreliales	rs56303129	A	C	-0.032554	0.00681984	1.81118e-06	0.161017	0.0010331	22.7856
order Borreliales	rs4589687	A	C	-0.0236878	0.00509036	3.26407e-06	0.368151	0.00169063	21.6547
order Borreliales	rs4973125	G	A	0.0264279	0.00524986	4.803e-07	0.321807	0.00185624	25.3414
order Borreliales	rs60458630	A	G	0.120568	0.0220652	4.65078e-08	0.012576	0.000124437	29.8572
order Borreliales	rs12741629	A	T	0.0258469	0.00489781	1.31147e-07	0.492347	0.00233619	27.8492
order Brachyspirales	rs181723532	T	C	0.0957757	0.0206486	3.5118e-06	0.0263247	0.000185082	21.5144
order Brachyspirales	rs11598621	G	A	0.0705879	0.0150274	2.63649e-06	0.0497563	0.000350133	22.0644
order Brachyspirales	rs146992520	G	A	0.0553736	0.0112381	8.33695e-07	0.0974168	0.000716469	24.2784
order Brachyspirales	rs144137514	A	T	0.146911	0.0304635	1.41752e-06	0.0120339	9.28013e-05	23.2568
order Brachyspirales	rs72990560	T	C	0.0453987	0.00981937	3.77533e-06	0.130277	0.000812877	21.3757
order Brachyspirales	rs66515265	A	C	0.0307397	0.00661682	3.3894e-06	0.456938	0.00179748	21.5824
order Brachyspirales	rs77358038	G	A	0.0648232	0.0122861	1.31932e-07	0.0808296	0.000694154	27.8377
order Brachyspirales	rs75542355	G	T	0.105945	0.0223249	2.07891e-06	0.0217062	0.000160506	22.5207
order Brachyspirales	rs75450753	A	T	0.0722829	0.0151403	1.80418e-06	0.0513018	0.000372323	22.793
order Chloroflexales	rs56397559	G	C	-0.0279701	0.00603368	3.55797e-06	0.100548	0.000652276	21.4894
order Chloroflexales	rs4602226	G	C	0.0251541	0.00518371	1.21897e-06	0.141535	0.000960239	23.547
order Chloroflexales	rs148235879	G	A	-0.0701755	0.0152165	3.99191e-06	0.0142301	0.000100134	21.2687
order Chloroflexales	rs78348873	T	C	-0.0726705	0.0154668	2.62101e-06	0.0137242	0.00010029	22.0757
order Chloroflexales	rs17132038	A	G	0.0249876	0.00543833	4.33332e-06	0.12111	0.000754204	21.1114
order Chloroflexales	rs11947461	T	C	0.0205596	0.00370542	2.88097e-08	0.393235	0.00246538	30.7861
order Chloroflexales	rs73019741	T	G	-0.0717273	0.0149397	1.5778e-06	0.0144757	0.000110369	23.0508
order Chloroflexales	rs79014400	A	G	-0.0666848	0.0133107	5.44684e-07	0.0183286	0.000151567	25.0987
order Chloroflexales	rs62368387	A	G	-0.0508046	0.0105486	1.46288e-06	0.0304311	0.000229704	23.1962
order Chromatiales	rs10488111	A	T	0.0190112	0.00404312	2.57485e-06	0.166358	0.00102912	22.1099
order Chromatiales	rs4276263	T	G	-0.0144717	0.0030566	2.19515e-06	0.376197	0.00176556	22.4162
order Chromatiales	rs80634	A	G	0.0225248	0.00450584	5.76214e-07	0.127993	0.000936124	24.9902
order Chromatiales	rs11019794	C	T	-0.0150945	0.00321327	2.63299e-06	0.302351	0.00156224	22.067
order Chromatiales	rs115820958	T	C	0.0312828	0.00569279	3.90353e-08	0.0731564	0.000687189	30.1968
order Chromatiales	rs6863410	A	G	0.0204214	0.00425416	1.58399e-06	0.151502	0.00099419	23.0432
order Chromatiales	rs4733589	G	A	-0.0156493	0.00320368	1.0354e-06	0.33549	0.00178537	23.8612
order Chromatiales	rs72728706	T	C	0.0332884	0.00690979	1.45317e-06	0.0489699	0.000362774	23.209
order Chromatiales	rs75639751	T	C	0.0405864	0.00866328	2.80128e-06	0.0309966	0.000221255	21.9481
order Desulfovibrionales	rs7112442	T	C	0.18558	0.0400741	3.64042e-06	0.0264617	0.000185422	21.4454
order Desulfovibrionales	rs867897	G	C	0.0644205	0.0131337	9.34382e-07	0.454515	0.00200199	24.0588
order Desulfovibrionales	rs642387	G	A	-0.0744719	0.0131702	1.56231e-08	0.374136	0.00251285	31.9742
order Desulfovibrionales	rs4956306	T	G	0.0674221	0.0138775	1.18353e-06	0.325492	0.00173927	23.6038
order Desulfovibrionales	rs696236	A	G	-0.0924892	0.0201745	4.5516e-06	0.113809	0.000711438	21.0173
order Desulfovibrionales	rs12105413	T	C	0.136066	0.0279669	1.14311e-06	0.0559205	0.000419418	23.6707
order Desulfovibrionales	rs62037249	A	G	-0.102563	0.0211129	1.18676e-06	0.104396	0.000740529	23.5986
order Desulfovibrionales	rs16974592	C	A	0.209826	0.0457664	4.54601e-06	0.0199527	0.000137953	21.0196
order Fibrobacterales	rs7250654	G	A	0.0221246	0.0044903	8.34169e-07	0.113553	0.000820178	24.2773
order Fibrobacterales	rs34832380	G	C	0.0411672	0.00889546	3.69412e-06	0.0248861	0.000174435	21.4174
order Fibrobacterales	rs7714848	G	A	-0.0128265	0.0027767	3.84977e-06	0.435783	0.00176089	21.3382
order Fibrobacterales	rs78102086	A	G	-0.0281858	0.00616688	4.86534e-06	0.0531987	0.000353139	20.8896
order Fibrobacterales	rs7138143	T	C	-0.0147137	0.00288971	3.54761e-07	0.338443	0.00194825	25.926
order Fibrobacterales	rs753897	A	G	-0.0135664	0.00295584	4.43897e-06	0.337718	0.00158133	21.0653
order Fibrobacterales	rs13391970	C	T	-0.0242061	0.00492763	9.00046e-07	0.0849168	0.000629338	24.1309
order Fibrobacterales	rs112448126	A	G	0.0414192	0.00847114	1.01119e-06	0.0275763	0.000215163	23.9067
order Fibrobacterales	rs2418034	T	C	-0.0168189	0.00335825	5.49319e-07	0.21907	0.00144019	25.0824
order Flavobacteriales	rs62127867	T	C	0.0255296	0.00553173	3.92867e-06	0.160981	0.000965537	21.2993
order Flavobacteriales	rs7730246	C	T	-0.0199654	0.00434672	4.36478e-06	0.312521	0.00152135	21.0976
order Flavobacteriales	rs111479544	G	A	0.0614784	0.0124025	7.16135e-07	0.0275804	0.000221176	24.5712
order Flavobacteriales	rs12468834	A	G	-0.0210499	0.00403869	1.86754e-07	0.413297	0.00221083	27.1656
order Flavobacteriales	rs7527268	C	T	0.0199091	0.00412848	1.41855e-06	0.401798	0.00187601	23.2554
order Flavobacteriales	rs17304155	G	C	0.0874734	0.0170458	2.87185e-07	0.0144879	0.000126195	26.334
order Flavobacteriales	rs190562566	C	T	-0.0633006	0.0131856	1.58083e-06	0.0243655	0.00018388	23.0471
order Flavobacteriales	rs118031080	A	G	0.0792874	0.0171024	3.55148e-06	0.0142712	0.000101477	21.4929
order Flavobacteriales	rs2871406	T	C	-0.0189095	0.00411782	4.38778e-06	0.472036	0.00176385	21.0875
order Flavobacteriales	rs6531611	A	G	-0.0202932	0.00432809	2.7492e-06	0.401883	0.00177358	21.9841
order Flavobacteriales	rs146858684	C	T	0.0809681	0.0164869	9.05869e-07	0.0151261	0.000120591	24.1185
order Flavobacteriales	rs35239854	A	G	0.0643043	0.0110298	5.54103e-09	0.0346568	0.000381656	33.9895
order Flavobacteriales	rs72805960	A	G	0.0251349	0.00480245	1.66091e-07	0.240684	0.00168018	27.3923
order Haloplasmatales	rs12722982	T	G	0.0806774	0.0173118	3.15818e-06	0.147247	0.000915262	21.718
order Haloplasmatales	rs13099974	G	T	-0.0795141	0.0145768	4.90172e-08	0.232505	0.00178208	29.7553
order Haloplasmatales	rs7730299	T	G	0.0583301	0.0125785	3.53014e-06	0.350227	0.00164246	21.5044
order Haloplasmatales	rs7570971	A	C	-0.0806449	0.0124527	9.41252e-11	0.42247	0.00343442	41.9398
order Haloplasmatales	rs72966145	G	A	0.212489	0.0459892	3.82981e-06	0.0182752	0.000128549	21.3482
order Haloplasmatales	rs117975365	A	G	0.233786	0.0501915	3.19482e-06	0.0150445	0.000107902	21.6958
order Haloplasmatales	rs11763364	A	T	-0.0608604	0.0123734	8.7144e-07	0.466794	0.00202101	24.1931
order Lachnospirales	rs925966	C	G	-0.0400394	0.00700838	1.10953e-08	0.328615	0.00241688	32.6392
order Lachnospirales	rs6938550	G	A	-0.0454682	0.00982328	3.68116e-06	0.128075	0.000802976	21.4241
order Lachnospirales	rs112557115	C	T	0.037721	0.00762096	7.43513e-07	0.25128	0.00154697	24.4989
order Lachnospirales	rs142048919	T	C	0.0760511	0.0162761	2.97464e-06	0.0423187	0.000296975	21.8328
order Lachnospirales	rs555812	G	T	-0.0473441	0.010153	3.11534e-06	0.124379	0.000794809	21.7442
order Lachnospirales	rs78695359	T	C	0.107982	0.0234075	3.96637e-06	0.0203444	0.000142353	21.281
order Lachnospirales	rs2576953	T	A	-0.0410162	0.00787033	1.87323e-07	0.226204	0.00159554	27.1597
order Lachnospirales	rs9881096	T	C	0.0323363	0.00668751	1.32927e-06	0.424945	0.00191757	23.3804
order Lachnospirales	rs62089670	T	C	-0.0456985	0.00949289	1.4796e-06	0.140444	0.000938947	23.1743
order Leptospirales	rs113309549	T	C	0.0615191	0.012753	1.40783e-06	0.0125336	9.66607e-05	23.2699
order Leptospirales	rs7522194	A	C	0.0161552	0.0033746	1.69046e-06	0.23947	0.00140089	22.9182
order Leptospirales	rs17025267	T	C	0.0135702	0.00288292	2.51263e-06	0.484787	0.00185738	22.1568
order Leptospirales	rs9573330	A	G	-0.014809	0.00297164	6.24626e-07	0.365436	0.00193287	24.8347
order Leptospirales	rs113498618	C	G	0.0373925	0.00685184	4.83448e-08	0.045976	0.000438431	29.782
order Leptospirales	rs774854	T	C	0.0187404	0.00364483	2.72352e-07	0.192866	0.00138121	26.4365
order Leptospirales	rs111270874	T	G	0.0374004	0.00814129	4.35005e-06	0.0325738	0.000223208	21.1041
order Mycoplasmatales	rs139678050	A	G	0.0368969	0.00756889	1.08913e-06	0.0776244	0.000571055	23.7638
order Mycoplasmatales	rs1713907	A	G	0.0305544	0.00585577	1.81034e-07	0.140513	0.00110355	27.2257
order Mycoplasmatales	rs118155018	A	G	-0.0586577	0.0123578	2.06851e-06	0.027262	0.000200529	22.5303
order Mycoplasmatales	rs6473631	T	G	0.022164	0.0047624	3.25626e-06	0.242771	0.00133637	21.6593
order Mycoplasmatales	rs113731986	A	G	-0.0225103	0.00476393	2.29942e-06	0.232392	0.00133675	22.3271
order Mycoplasmatales	rs72766193	A	G	-0.0559348	0.0117906	2.09522e-06	0.0297429	0.000217981	22.5057
order Mycoplasmatales	rs56052861	C	T	0.0363706	0.00639936	1.31985e-08	0.121462	0.00115687	32.3019
order Mycoplasmatales	rs8080540	C	T	0.0271291	0.00566064	1.64646e-06	0.148487	0.000974711	22.9689
order Mycoplasmatales	rs12741629	A	T	0.0185375	0.00403542	4.3546e-06	0.492347	0.00177019	21.1021
order Mycoplasmatales	rs36004430	A	G	-0.0206192	0.00448399	4.25739e-06	0.273588	0.00141043	21.1453
order Paenibacillales	rs72642600	G	T	0.0150848	0.00316676	1.90282e-06	0.0893817	0.000619855	22.6907
order Paenibacillales	rs11043089	T	C	0.0290398	0.00576505	4.72353e-07	0.0248739	0.000206558	25.3735
order Paenibacillales	rs141470488	A	G	0.0415529	0.00821584	4.24439e-07	0.0120087	0.00010186	25.5799
order Paenibacillales	rs13123292	G	A	0.0136291	0.00296416	4.2664e-06	0.100554	0.000641744	21.1413
order Paenibacillales	rs12546367	G	A	0.0162862	0.00337827	1.42934e-06	0.0753413	0.000543403	23.2408
order Parachlamydiales	rs2757529	C	T	-0.0214165	0.00386577	3.02412e-08	0.435964	0.00253302	30.692
order Parachlamydiales	rs4480388	T	G	0.0276207	0.0057679	1.67871e-06	0.138645	0.00091913	22.9316
order Parachlamydiales	rs75016834	A	G	0.051441	0.0112621	4.93292e-06	0.030203	0.000205101	20.8632
order Parachlamydiales	rs10975861	T	C	0.0254805	0.0051612	7.93606e-07	0.168586	0.00114659	24.3733
order Parachlamydiales	rs76697344	C	G	-0.0541141	0.011623	3.22761e-06	0.0288964	0.00020415	21.6763
order Pseudomonadales	rs8020827	T	C	0.0152037	0.00332228	4.73306e-06	0.122326	0.000754631	20.9424
order Pseudomonadales	rs34843836	C	A	0.0341233	0.00711477	1.61767e-06	0.0231699	0.000174735	23.0028
order Pseudomonadales	rs113206301	A	G	0.0277704	0.00546338	3.71506e-07	0.0414271	0.000344356	25.837
order Pseudomonadales	rs76831012	A	G	0.0486019	0.0101766	1.78951e-06	0.0118283	8.94772e-05	22.8087
order Pseudomonadales	rs247973	C	T	0.0296686	0.00624016	1.98976e-06	0.0308946	0.00022715	22.6049
order Pseudomonadales	rs62152019	G	A	0.038539	0.00811623	2.05046e-06	0.0184626	0.000137135	22.5472
order Pseudomonadales	rs72908478	A	G	0.0533596	0.0097247	4.08776e-08	0.0128463	0.000128142	30.1074
order Pseudomonadales	rs11043089	T	C	0.0353185	0.00699602	4.45595e-07	0.0248739	0.000207474	25.486
order Pseudomonadales	rs7729289	T	G	0.0298236	0.00642146	3.41125e-06	0.0304235	0.00021355	21.5701
order Pseudomonadales	rs145672964	A	T	0.03698	0.00802982	4.11805e-06	0.0189777	0.000132526	21.2091
order Pseudomonadales	rs80044559	G	A	0.0441166	0.00946137	3.11916e-06	0.0135249	9.73583e-05	21.7418
order SM23-33	rs72978172	G	A	-0.0808554	0.0176733	4.76213e-06	0.01765	0.000121801	20.9307
order SM23-33	rs4147525	C	T	0.029532	0.00595586	7.10476e-07	0.187171	0.00125543	24.5865
order SM23-33	rs12984081	C	T	0.0306102	0.00668122	4.6159e-06	0.143721	0.000866988	20.9904
order SM23-33	rs12206684	G	A	0.0238762	0.00488874	1.03999e-06	0.350857	0.00182332	23.8526
order SM23-33	rs12206388	A	G	0.069591	0.0144801	1.53999e-06	0.0254022	0.000191918	23.0974
order SM23-33	rs12539705	A	G	-0.0279834	0.00584425	1.68289e-06	0.197382	0.00121904	22.9268
order SM23-33	rs183227130	T	C	-0.0247119	0.00538047	4.37152e-06	0.239627	0.00129	21.0946
order SM23-33	rs11977085	A	G	0.026916	0.00568212	2.16943e-06	0.21933	0.0012895	22.4388
order SM23-33	rs4759539	G	A	-0.0327991	0.00691504	2.10416e-06	0.128967	0.000848212	22.4975
order SM23-33	rs1473279	A	G	-0.0215764	0.00461344	2.91305e-06	0.461655	0.0018245	21.873
order SM23-33	rs4734308	A	G	0.0222765	0.00469008	2.03713e-06	0.476218	0.00188863	22.5597
order Sporomusales	rs115424103	G	A	0.0683617	0.0139755	1.00051e-06	0.0153756	0.000121577	23.9272
order Sporomusales	rs7866486	G	A	0.0170366	0.0037136	4.48319e-06	0.369617	0.00164584	21.0463
order Sporomusales	rs1482224	G	A	-0.0199669	0.00430122	3.44806e-06	0.20146	0.00116354	21.5495
order Sporomusales	rs117029278	T	G	-0.0805522	0.016699	1.40867e-06	0.0110039	8.49908e-05	23.2688
order Sporomusales	rs195869	C	T	-0.0190703	0.00415719	4.49004e-06	0.22336	0.00122517	21.0434
order Sporomusales	rs3980724	A	G	0.0203382	0.00444139	4.66664e-06	0.188155	0.00107506	20.9695
order Sporomusales	rs117146720	A	G	0.0444663	0.00970997	4.66205e-06	0.0322608	0.000219744	20.9713
phylum Cyanobacteria	rs67585595	A	C	0.0519836	0.0111081	2.87166e-06	0.0595078	0.000411376	21.9005
phylum Cyanobacteria	rs78336291	C	T	0.0647448	0.0126442	3.04704e-07	0.045493	0.000382127	26.2197
phylum Cyanobacteria	rs117333740	G	A	0.103208	0.0186769	3.27669e-08	0.0203444	0.000204264	30.5364
phylum Cyanobacteria	rs117633765	C	T	0.115091	0.023374	8.48406e-07	0.0124307	9.98933e-05	24.2447
phylum Cyanobacteria	rs9449425	A	C	0.024449	0.00533823	4.65015e-06	0.467245	0.00175249	20.9762
phylum Cyanobacteria	rs75445558	A	G	0.086982	0.0184965	2.56845e-06	0.0211102	0.000153378	22.1146
phylum Desulfobacterota A	rs7112442	T	C	0.137098	0.0298509	4.37423e-06	0.0264617	0.000182379	21.0934
phylum Desulfobacterota A	rs867897	G	C	0.0464691	0.00978319	2.03525e-06	0.454515	0.00187739	22.5615
phylum Desulfobacterota A	rs642387	G	A	-0.0561418	0.00981042	1.04863e-08	0.374136	0.00257373	32.749
phylum Desulfobacterota A	rs4956306	T	G	0.0506865	0.0103374	9.42805e-07	0.325492	0.00177152	24.0415
phylum Desulfobacterota A	rs9552610	G	A	0.0584266	0.0124125	2.51293e-06	0.185583	0.00112394	22.1566
phylum Desulfobacterota A	rs12105413	T	C	0.0990306	0.0208324	1.99745e-06	0.0559205	0.000400402	22.5975
phylum Desulfobacterota A	rs62037249	A	G	-0.0768201	0.0157269	1.03623e-06	0.104396	0.000748721	23.8596
phylum Desulfobacterota A	rs16974592	C	A	0.157196	0.0340911	4.00627e-06	0.0199527	0.000139542	21.2618
phylum Elusimicrobiota	rs7359033	C	T	0.0142092	0.00288516	8.43922e-07	0.180068	0.00120191	24.2549
phylum Elusimicrobiota	rs569462915	T	A	0.0461621	0.00926971	6.36217e-07	0.0145942	0.000119699	24.7993
phylum Elusimicrobiota	rs10240161	T	C	0.0452968	0.00965159	2.6897e-06	0.0132646	9.67584e-05	22.0261
phylum Elusimicrobiota	rs75814905	T	C	0.0384951	0.00797825	1.39999e-06	0.0200312	0.000153381	23.2807
phylum Elusimicrobiota	rs114363199	T	C	0.0473589	0.00904355	1.6342e-07	0.0150439	0.000136383	27.4237
phylum Elusimicrobiota	rs115123132	C	T	0.0408436	0.00891077	4.5699e-06	0.015373	0.000106734	21.0096
phylum Elusimicrobiota	rs115125870	T	G	0.0311809	0.00674967	3.84446e-06	0.0270248	0.000188336	21.3409
phylum Elusimicrobiota	rs13161751	A	G	0.0380851	0.00830085	4.47306e-06	0.0178781	0.000124053	21.0506
phylum Elusimicrobiota	rs76344452	A	G	0.0307655	0.00657367	2.86721e-06	0.0289819	0.000206882	21.9034
phylum Elusimicrobiota	rs72829169	T	C	0.031162	0.00676902	4.15209e-06	0.0274254	0.000189728	21.1933
phylum Elusimicrobiota	rs112053036	A	C	0.0475328	0.00777844	9.91083e-10	0.0208228	0.00025554	37.3424
phylum Elusimicrobiota	rs28583464	C	T	0.0178535	0.0036626	1.09061e-06	0.0998824	0.000716989	23.7612
phylum Elusimicrobiota	rs147566687	A	G	0.0513851	0.00959466	8.5276e-08	0.0132624	0.000125978	28.6824
phylum Elusimicrobiota	rs539024715	G	A	0.0378258	0.00781969	1.31647e-06	0.0199093	0.000153241	23.399
phylum Elusimicrobiota	rs142546675	G	A	0.049385	0.00961051	2.76726e-07	0.0133131	0.000116416	26.4057
phylum Elusimicrobiota	rs117111360	A	G	0.0212135	0.00430453	8.2999e-07	0.0684184	0.000519546	24.287
phylum Elusimicrobiota	rs79217132	G	A	0.0311985	0.00671797	3.41667e-06	0.0271337	0.000191078	21.5671
phylum Elusimicrobiota	rs185509452	A	T	0.0368325	0.00805016	4.75368e-06	0.0191755	0.000132144	20.9341
phylum Elusimicrobiota	rs8079746	T	C	0.0406514	0.00826784	8.79658e-07	0.018481	0.00014718	24.175
phylum Elusimicrobiota	rs2460466	G	A	-0.0109953	0.00219092	5.20557e-07	0.481369	0.00211035	25.1861
phylum Elusimicrobiota	rs11063324	A	G	0.037505	0.00815209	4.21153e-06	0.0183972	0.000128288	21.1661
phylum Elusimicrobiota	rs60319374	C	G	0.0150501	0.00309108	1.12232e-06	0.145696	0.000990319	23.706
phylum Elusimicrobiota	rs117399803	T	C	0.0390269	0.00841052	3.47991e-06	0.0171366	0.000121719	21.5319
phylum Elusimicrobiota	rs73082692	A	G	0.0153161	0.00329468	3.33974e-06	0.128718	0.000813438	21.6108
phylum Elusimicrobiota	rs13041775	C	A	0.0170898	0.00311679	4.17839e-08	0.142543	0.00123331	30.0648
phylum Elusimicrobiota	rs12329426	G	T	0.0412635	0.00875058	2.41099e-06	0.0160289	0.000117707	22.2361
phylum Elusimicrobiota	rs118155993	A	G	0.0544425	0.010528	2.32583e-07	0.0110418	9.80074e-05	26.7414
phylum Elusimicrobiota	rs34517386	G	A	0.0128069	0.0028005	4.80615e-06	0.18811	0.00107197	20.913
phylum Elusimicrobiota	rs117944878	A	G	0.0283427	0.00538421	1.40923e-07	0.0439701	0.000390953	27.7101
phylum Elusimicrobiota	rs2546226	A	G	0.020123	0.00419297	1.59282e-06	0.0733751	0.000525595	23.0325
phylum Elusimicrobiota	rs35426435	A	C	0.01645	0.00334493	8.74818e-07	0.126964	0.000899761	24.1856
phylum Elusimicrobiota	rs114080173	A	G	0.0479227	0.0100516	1.8637e-06	0.0123592	9.31233e-05	22.7307
phylum Elusimicrobiota	rs611803	G	A	0.0206498	0.00448228	4.08548e-06	0.0634612	0.000423374	21.2243
phylum Elusimicrobiota	rs6707392	C	T	0.0105074	0.00223146	2.49234e-06	0.428315	0.00182217	22.1724
phylum Elusimicrobiota	rs148353841	C	A	0.0316218	0.00622326	3.75004e-07	0.0324168	0.000271802	25.8189
phylum Eremiobacterota	rs4268899	C	T	-0.0182981	0.00386718	2.22714e-06	0.182124	0.00111927	22.3884
phylum Eremiobacterota	rs112709876	T	C	-0.0425968	0.00898335	2.1188e-06	0.0287502	0.00021072	22.4842
phylum Eremiobacterota	rs7849778	G	A	0.0147783	0.00323517	4.92368e-06	0.303535	0.00148054	20.8667
phylum Eremiobacterota	rs75232099	A	G	0.0417801	0.00892533	2.85381e-06	0.0291971	0.000208458	21.9124
phylum Eremiobacterota	rs76177215	T	C	-0.0396158	0.00682639	6.50103e-09	0.0507972	0.000545017	33.6786
phylum Firmicutes A	rs12194954	C	T	-0.0223744	0.00470835	2.01346e-06	0.14	0.000912533	22.5822
phylum Firmicutes A	rs7079743	A	G	-0.0159935	0.00346355	3.88089e-06	0.318441	0.00155322	21.3228
phylum Firmicutes A	rs4486157	T	C	-0.0192752	0.004089	2.43002e-06	0.198093	0.00118471	22.221
phylum Firmicutes A	rs7371606	G	A	-0.0222986	0.00346724	1.2658e-10	0.328615	0.00306269	41.3607
phylum Firmicutes A	rs33988153	C	T	-0.0171778	0.00372719	4.05038e-06	0.253588	0.00134939	21.2409
phylum Firmicutes A	rs16861477	A	T	0.0327087	0.00700288	3.00102e-06	0.0571331	0.000394428	21.8159
phylum Firmicutes A	rs7807431	T	C	0.0176842	0.00377232	2.76044e-06	0.265385	0.00143796	21.9763
phylum Firmicutes A	rs141350591	A	G	0.0697422	0.014799	2.44541e-06	0.0119288	8.78553e-05	22.2089
phylum Firmicutes E	rs6567093	T	A	-0.0143465	0.00307148	2.99919e-06	0.367882	0.00170279	21.8171
phylum Firmicutes E	rs6003630	G	A	0.0150763	0.00328436	4.42543e-06	0.318995	0.00153631	21.0711
phylum Firmicutes E	rs113347795	G	A	-0.0203778	0.00350492	6.09771e-09	0.234814	0.00203848	33.8032
phylum Firmicutes E	rs80232750	A	G	-0.0567667	0.0123363	4.19261e-06	0.0145221	0.000101707	21.1747
phylum Firmicutes E	rs72682067	T	A	-0.0484882	0.0104413	3.41917e-06	0.0205145	0.000145438	21.5657
phylum Firmicutes E	rs10476605	G	A	-0.0257824	0.00564295	4.90156e-06	0.0733424	0.000476174	20.8754
phylum Firmicutes E	rs148768901	T	A	-0.0495298	0.0106074	3.02135e-06	0.019443	0.000139511	21.8029
phylum Firmicutes E	rs13158884	T	G	-0.0218969	0.0039166	2.26035e-08	0.175748	0.00151969	31.257
phylum Firmicutes I	rs4910383	T	C	0.0170407	0.00329119	2.24673e-07	0.0432838	0.000372592	26.8083
phylum Firmicutes I	rs4988235	G	A	-0.00745095	0.00139584	9.39938e-08	0.414723	0.00232128	28.4939
phylum Firmicutes I	rs72843512	A	G	-0.0116667	0.00254031	4.37698e-06	0.0785826	0.00051258	21.0922
phylum Firmicutes I	rs2515464	T	G	0.00667892	0.00145841	4.65888e-06	0.309057	0.00150311	20.9726
phylum Firmicutes I	rs55889810	A	G	0.0149742	0.00326492	4.50973e-06	0.0459028	0.000309194	21.035
phylum Firmicutes I	rs8133184	C	G	0.0080031	0.00174898	4.74252e-06	0.182945	0.00105045	20.9386
phylum Firmicutes I	rs6517454	T	G	0.0193521	0.00399251	1.25279e-06	0.0301651	0.000230687	23.4944
phylum Firmicutes I	rs118120642	T	C	0.0175589	0.00381693	4.21948e-06	0.0311605	0.000214427	21.1625
[truncated: 1,361 more rows]

## Sheet: Table 2
Table 2 Instrumental variables of plasma metabolites after clumping and exclusion of week IVs
Metabolite	SNP	effect_allele.exposure	other_allele.exposure	beta.exposure	se.exposure	eaf.exposure	pval.exposure	R2	F
(16 or 17)-methylstearate (a19:0 or i19:0) levels	rs190769725	A	G	-1.02354	0.223263	0.00115431	4.55e-06	5.84e-06	21.0173
(16 or 17)-methylstearate (a19:0 or i19:0) levels	rs10864859	T	G	-0.138236	0.0288186	0.925853	1.61e-06	0.000380659	23.0089
(2 or 3)-decenoate (10:1n7 or n8) levels	rs6936797	A	G	0.0774256	0.0169579	0.259805	4.98e-06	0.000966102	20.8461
(2 or 3)-decenoate (10:1n7 or n8) levels	rs77110687	C	T	-0.28889	0.0632061	0.0145241	4.86e-06	7.21e-05	20.8904
(2 or 3)-decenoate (10:1n7 or n8) levels	rs12546439	T	C	-0.0704844	0.0152948	0.442173	4.06e-06	0.00126239	21.2373
(2 or 3)-decenoate (10:1n7 or n8) levels	rs114414442	G	A	-0.152707	0.0330428	0.0570687	3.81e-06	0.000276979	21.3582
(2 or 3)-decenoate (10:1n7 or n8) levels	rs1998757	C	G	0.0920671	0.019898	0.171597	3.71e-06	0.000733408	21.4087
(2 or 3)-decenoate (10:1n7 or n8) levels	rs13379820	A	G	0.0736447	0.0158606	0.362871	3.43e-06	0.00120123	21.5598
(2 or 3)-decenoate (10:1n7 or n8) levels	rs148620988	C	T	0.284258	0.060761	0.0157299	2.89e-06	8.17e-05	21.8865
(2 or 3)-decenoate (10:1n7 or n8) levels	rs2031958	C	G	-0.13175	0.0281305	0.0775232	2.82e-06	0.00037804	21.9354
(2 or 3)-decenoate (10:1n7 or n8) levels	rs75026995	T	C	0.0806364	0.0171959	0.263612	2.74e-06	0.0010287	21.9894
(2 or 3)-decenoate (10:1n7 or n8) levels	rs111258052	C	T	-0.101007	0.0213238	0.151035	2.17e-06	0.000693339	22.4375
(2 or 3)-decenoate (10:1n7 or n8) levels	rs80343679	G	A	-0.149255	0.0313143	0.0621688	1.88e-06	0.000319208	22.7181
(2 or 3)-decenoate (10:1n7 or n8) levels	rs117424573	T	C	-0.329498	0.0681541	0.0125495	1.33e-06	6.98e-05	23.3734
(2 or 3)-decenoate (10:1n7 or n8) levels	rs11052059	A	G	0.161354	0.033116	0.0549451	1.1e-06	0.00029708	23.7402
(2 or 3)-decenoate (10:1n7 or n8) levels	rs79859092	C	T	-0.207196	0.0409151	0.0356127	4.1e-07	0.000212254	25.6446
(2 or 3)-decenoate (10:1n7 or n8) levels	rs2646097	C	G	-0.0995979	0.0195216	0.804305	3.36e-07	0.000987357	26.0297
(2 or 3)-decenoate (10:1n7 or n8) levels	rs146968042	T	C	-0.306001	0.0519616	0.0214954	3.89e-09	0.00017579	34.6801
(2 or 3)-decenoate (10:1n7 or n8) levels	rs151154986	A	G	-0.345378	0.0444053	0.0293248	7.38e-15	0.000414986	60.495
(2 or 3)-decenoate (10:1n7 or n8) levels	rs659305	G	A	0.15819	0.016168	0.315962	1.32e-22	0.00498614	95.7294
(2,4 or 2,5)-dimethylphenol sulfate levels	rs74923546	A	C	-0.152128	0.0331665	0.0974936	4.5e-06	0.000446118	21.0387
(2,4 or 2,5)-dimethylphenol sulfate levels	rs55671226	T	A	0.179026	0.0386632	0.0670531	3.65e-06	0.000323234	21.4406
(2,4 or 2,5)-dimethylphenol sulfate levels	rs12890803	G	A	0.114538	0.0246252	0.188276	3.3e-06	0.000796796	21.6341
(2,4 or 2,5)-dimethylphenol sulfate levels	rs11807515	T	C	0.26588	0.0568061	0.0307603	2.86e-06	0.000157401	21.9069
(2,4 or 2,5)-dimethylphenol sulfate levels	rs17155877	G	A	0.133345	0.0283851	0.132439	2.63e-06	0.000611073	22.0685
(2,4 or 2,5)-dimethylphenol sulfate levels	rs76894499	T	G	0.190584	0.0404085	0.062669	2.4e-06	0.000314903	22.2447
(2,4 or 2,5)-dimethylphenol sulfate levels	rs17091567	T	C	0.139455	0.0293474	0.124903	2.02e-06	0.000594788	22.5803
(2,4 or 2,5)-dimethylphenol sulfate levels	rs1869349	T	C	-0.277332	0.0538763	0.0326507	2.64e-07	0.00020169	26.4975
(2,4 or 2,5)-dimethylphenol sulfate levels	rs10023065	G	T	0.102591	0.0197019	0.514445	1.92e-07	0.00163224	27.1145
(2,4 or 2,5)-dimethylphenol sulfate levels	rs9383616	A	G	0.153243	0.0290507	0.130077	1.33e-07	0.000758811	27.8258
(N(1) + N(8))-acetylspermidine levels	rs190727057	A	G	-0.179593	0.0392135	0.036439	4.65e-06	0.000177483	20.9753
(N(1) + N(8))-acetylspermidine levels	rs56316161	T	C	-0.135263	0.029519	0.0678585	4.6e-06	0.00032007	20.9969
(N(1) + N(8))-acetylspermidine levels	rs11594830	A	C	0.0767334	0.0166796	0.274233	4.22e-06	0.00101512	21.164
(N(1) + N(8))-acetylspermidine levels	rs9671429	G	A	0.263192	0.0571885	0.016754	4.18e-06	8.41e-05	21.1801
(N(1) + N(8))-acetylspermidine levels	rs12548660	T	C	0.0804432	0.0173491	0.260532	3.54e-06	0.000998181	21.4993
(N(1) + N(8))-acetylspermidine levels	rs56401602	A	G	-0.149348	0.0319569	0.0553778	2.96e-06	0.000275339	21.8408
(N(1) + N(8))-acetylspermidine levels	rs148219651	T	C	-0.378718	0.0792403	0.00867971	1.76e-06	4.74e-05	22.8423
(N(1) + N(8))-acetylspermidine levels	rs113182762	C	T	0.214748	0.0448398	0.0281364	1.67e-06	0.00015115	22.9367
(N(1) + N(8))-acetylspermidine levels	rs62140395	C	G	-0.112693	0.0235036	0.110567	1.63e-06	0.000544839	22.9893
(N(1) + N(8))-acetylspermidine levels	rs117534497	G	A	-0.212555	0.044239	0.0286991	1.55e-06	0.000155081	23.0851
(N(1) + N(8))-acetylspermidine levels	rs144674268	A	G	-0.382786	0.0781754	0.0089144	9.76e-07	5.1e-05	23.9757
(N(1) + N(8))-acetylspermidine levels	rs1916687	A	G	0.15001	0.0304695	0.0620264	8.51e-07	0.000339845	24.2387
(N(1) + N(8))-acetylspermidine levels	rs4821526	T	G	0.0772905	0.0156386	0.652823	7.72e-07	0.00133416	24.4262
(N(1) + N(8))-acetylspermidine levels	rs34453049	C	G	0.312272	0.0618358	0.0142787	4.42e-07	8.65e-05	25.5027
(N(1) + N(8))-acetylspermidine levels	rs4744000	C	T	-0.0840892	0.0163346	0.284679	2.63e-07	0.00130054	26.5011
(N(1) + N(8))-acetylspermidine levels	rs59540563	T	C	0.107283	0.0195995	0.168214	4.41e-08	0.0010103	29.9621
(N(1) + N(8))-acetylspermidine levels	rs1187208	G	A	0.127625	0.0227854	0.88155	2.13e-08	0.000789486	31.3732
(N(1) + N(8))-acetylspermidine levels	rs11981217	A	G	0.220555	0.0231468	0.111497	1.6e-21	0.0021676	90.7929
(N(1) + N(8))-acetylspermidine levels	rs4240520	A	G	-0.259277	0.0221341	0.874543	1.08e-31	0.00362814	137.216
(N(1) + N(8))-acetylspermidine levels	rs148381953	G	A	0.788665	0.0553901	0.0179115	5.29e-46	0.000859424	202.731
(N(1) + N(8))-acetylspermidine levels	rs62492368	A	G	-0.260473	0.015934	0.303374	4.57e-60	0.01361	267.224
(R)-3-hydroxybutyrylcarnitine levels	rs7985978	C	A	-0.136714	0.0297655	0.924323	4.37e-06	0.000355624	21.096
(R)-3-hydroxybutyrylcarnitine levels	rs62493411	G	A	-0.079171	0.0171562	0.678339	3.94e-06	0.0011198	21.2956
(R)-3-hydroxybutyrylcarnitine levels	rs72853756	T	C	-0.190709	0.0407431	0.0390291	2.86e-06	0.000198033	21.9096
(R)-3-hydroxybutyrylcarnitine levels	rs3735386	C	G	0.115597	0.023935	0.131795	1.37e-06	0.000643208	23.3252
(R)-3-hydroxybutyrylcarnitine levels	rs68168074	T	C	-0.120516	0.024601	0.113275	9.64e-07	0.000580913	23.9985
(R)-3-hydroxybutyrylcarnitine levels	rs11145055	A	G	-0.286595	0.0584602	0.0182194	9.47e-07	0.000103602	24.0335
(R)-3-hydroxybutyrylcarnitine levels	rs34555756	A	G	-0.11972	0.0239146	0.127773	5.55e-07	0.000673101	25.0615
(R)-3-hydroxybutyrylcarnitine levels	rs112845131	T	A	0.351616	0.0696008	0.0128271	4.37e-07	7.79e-05	25.5217
(R)-3-hydroxybutyrylcarnitine levels	rs7727038	T	C	-0.0863273	0.015777	0.553085	4.46e-08	0.00178348	29.9397
(R)-3-hydroxybutyrylcarnitine levels	rs1171617	T	G	0.118083	0.0190416	0.771201	5.6e-10	0.00163529	38.4563
(S)-3-hydroxybutyrylcarnitine levels	rs3750389	T	G	-0.11027	0.0241337	0.100743	4.9e-06	0.000455795	20.8769
(S)-3-hydroxybutyrylcarnitine levels	rs117938827	G	A	0.276972	0.0597449	0.0150037	3.55e-06	7.65e-05	21.4917
(S)-3-hydroxybutyrylcarnitine levels	rs73959582	C	T	0.11895	0.0255749	0.0881398	3.3e-06	0.000418992	21.6322
(S)-3-hydroxybutyrylcarnitine levels	rs2409413	G	T	-0.0724835	0.0154073	0.346063	2.55e-06	0.00120704	22.1322
(S)-3-hydroxybutyrylcarnitine levels	rs13263087	A	G	0.112551	0.0238389	0.111776	2.34e-06	0.000533337	22.2908
(S)-3-hydroxybutyrylcarnitine levels	rs2781423	C	G	0.077518	0.0161868	0.280755	1.68e-06	0.00111607	22.9342
(S)-3-hydroxybutyrylcarnitine levels	rs11073185	A	C	-0.110991	0.0230509	0.112407	1.47e-06	0.000557457	23.1846
(S)-3-hydroxybutyrylcarnitine levels	rs35890527	A	G	0.0842372	0.0173505	0.232138	1.2e-06	0.00101255	23.5713
(S)-3-hydroxybutyrylcarnitine levels	rs75673453	A	G	0.154572	0.0316575	0.0552644	1.05e-06	0.000299963	23.8401
(S)-3-hydroxybutyrylcarnitine levels	rs9320712	A	G	0.136746	0.0268827	0.07774	3.64e-07	0.00044708	25.8752
(S)-3-hydroxybutyrylcarnitine levels	rs4886485	C	A	0.079998	0.0147947	0.413802	6.4e-08	0.00170918	29.2379
(S)-3-hydroxybutyrylcarnitine levels	rs1171615	T	C	0.167639	0.017506	0.770367	1.01e-21	0.00390942	91.7015
(S)-3-hydroxybutyrylcarnitine levels	rs7541058	T	C	0.152383	0.0151211	0.336863	6.95e-24	0.00546723	101.556
(S)-a-amino-omega-caprolactam levels	rs6984241	T	G	-0.0706335	0.0149349	0.378656	2.25e-06	0.00126823	22.3675
(S)-a-amino-omega-caprolactam levels	rs7327594	A	T	-0.0733315	0.0154364	0.295972	2.03e-06	0.00113327	22.5678
(S)-a-amino-omega-caprolactam levels	rs72679250	T	A	-0.155791	0.0308961	0.0579326	4.6e-07	0.000334416	25.426
(S)-a-amino-omega-caprolactam levels	rs77924615	A	G	-0.0940953	0.0183884	0.191439	3.1e-07	0.000976777	26.1847
(S)-a-amino-omega-caprolactam levels	rs74922076	A	G	-0.228059	0.0445221	0.0260098	3.02e-07	0.000160191	26.2388
(S)-a-amino-omega-caprolactam levels	rs118162901	G	A	-0.292046	0.0511374	0.0189556	1.12e-08	0.000146169	32.6156
(S)-a-amino-omega-caprolactam levels	rs2863979	A	G	-0.0912402	0.0157196	0.718054	6.47e-09	0.00164368	33.6891
(S)-a-amino-omega-caprolactam levels	rs1570805	T	C	0.140763	0.0229274	0.106352	8.28e-10	0.000863344	37.6936
1-(1-enyl-oleoyl)-GPE (p-18:1) levels	rs11952631	C	A	0.133566	0.0290414	0.0756458	4.24e-06	0.000356438	21.1523
1-(1-enyl-oleoyl)-GPE (p-18:1) levels	rs144005917	G	A	-0.272619	0.0592661	0.0173822	4.23e-06	8.71e-05	21.1592
1-(1-enyl-oleoyl)-GPE (p-18:1) levels	rs79879479	C	T	0.191841	0.0416927	0.0347896	4.2e-06	0.000171332	21.172
1-(1-enyl-oleoyl)-GPE (p-18:1) levels	rs4445527	A	T	0.142154	0.0305046	0.0683977	3.16e-06	0.000333475	21.7164
1-(1-enyl-oleoyl)-GPE (p-18:1) levels	rs76668835	T	C	0.174243	0.0373028	0.0444444	3e-06	0.000223308	21.8186
1-(1-enyl-oleoyl)-GPE (p-18:1) levels	rs2212765	A	G	0.0955284	0.0202489	0.171504	2.39e-06	0.000762133	22.2568
1-(1-enyl-oleoyl)-GPE (p-18:1) levels	rs189545437	G	A	-1.0049	0.185362	0.00171885	5.92e-08	1.22e-05	29.3903
1-(1-enyl-palmitoyl)-2-arachidonoyl-gpc (p-16:0/20:4) levels	rs56671758	C	T	-0.40374	0.088429	0.00762195	4.98e-06	3.8e-05	20.8456
1-(1-enyl-palmitoyl)-2-arachidonoyl-gpc (p-16:0/20:4) levels	rs4368984	T	C	0.0725269	0.0158256	0.397205	4.59e-06	0.0012119	21.0028
1-(1-enyl-palmitoyl)-2-arachidonoyl-gpc (p-16:0/20:4) levels	rs76747111	C	G	-0.192624	0.0419398	0.035078	4.37e-06	0.000172068	21.0944
1-(1-enyl-palmitoyl)-2-arachidonoyl-gpc (p-16:0/20:4) levels	rs77896676	A	G	0.151652	0.0329581	0.0586427	4.2e-06	0.000281673	21.1725
1-(1-enyl-palmitoyl)-2-arachidonoyl-gpc (p-16:0/20:4) levels	rs72655034	C	T	-0.22796	0.0494192	0.0246191	3.97e-06	0.000123134	21.2778
1-(1-enyl-palmitoyl)-2-arachidonoyl-gpc (p-16:0/20:4) levels	rs387779	C	T	-0.0985051	0.021278	0.846821	3.67e-06	0.000669963	21.4317
1-(1-enyl-palmitoyl)-2-arachidonoyl-gpc (p-16:0/20:4) levels	rs1065853	T	G	0.128228	0.0276008	0.0836673	3.39e-06	0.000398782	21.5835
1-(1-enyl-palmitoyl)-2-arachidonoyl-gpc (p-16:0/20:4) levels	rs117382184	A	G	-0.156788	0.0335781	0.0544007	3.02e-06	0.00027029	21.8029
1-(1-enyl-palmitoyl)-2-arachidonoyl-gpc (p-16:0/20:4) levels	rs116546840	C	A	-0.102146	0.0218536	0.148257	2.95e-06	0.000664852	21.8472
1-(1-enyl-palmitoyl)-2-arachidonoyl-gpc (p-16:0/20:4) levels	rs75554919	T	C	-0.394358	0.0839215	0.00844471	2.61e-06	4.46e-05	22.0818
1-(1-enyl-palmitoyl)-2-arachidonoyl-gpc (p-16:0/20:4) levels	rs12130714	T	A	-0.101628	0.0215727	0.163288	2.47e-06	0.000730722	22.1931
1-(1-enyl-palmitoyl)-2-arachidonoyl-gpc (p-16:0/20:4) levels	rs112134288	A	G	0.226904	0.0480276	0.0257393	2.31e-06	0.00013489	22.3204
1-(1-enyl-palmitoyl)-2-arachidonoyl-gpc (p-16:0/20:4) levels	rs3827410	A	C	0.075267	0.0158088	0.619715	1.93e-06	0.00128741	22.6679
1-(1-enyl-palmitoyl)-2-arachidonoyl-gpc (p-16:0/20:4) levels	rs1126242	T	C	0.120285	0.025035	0.104917	1.55e-06	0.000522446	23.0849
1-(1-enyl-palmitoyl)-2-arachidonoyl-gpc (p-16:0/20:4) levels	rs11684134	G	A	0.0760691	0.015825	0.421664	1.53e-06	0.00135794	23.1062
1-(1-enyl-palmitoyl)-2-arachidonoyl-gpc (p-16:0/20:4) levels	rs112946311	A	G	-0.332741	0.0690379	0.0124484	1.44e-06	6.88e-05	23.2294
1-(1-enyl-palmitoyl)-2-arachidonoyl-gpc (p-16:0/20:4) levels	rs3847305	C	G	-0.103262	0.0214286	0.148931	1.44e-06	0.000709329	23.2217
1-(1-enyl-palmitoyl)-2-arachidonoyl-gpc (p-16:0/20:4) levels	rs1853151	T	G	0.0768124	0.0157299	0.582338	1.04e-06	0.0013977	23.8457
1-(1-enyl-palmitoyl)-2-arachidonoyl-gpc (p-16:0/20:4) levels	rs187260235	C	T	-0.308969	0.0614396	0.0157179	4.93e-07	9.43e-05	25.2891
1-(1-enyl-palmitoyl)-2-arachidonoyl-gpc (p-16:0/20:4) levels	rs72786786	A	G	0.086804	0.0169246	0.310239	2.91e-07	0.00135657	26.3053
1-(1-enyl-palmitoyl)-2-arachidonoyl-gpc (p-16:0/20:4) levels	rs76027443	A	G	-0.105346	0.0197015	0.186061	8.94e-08	0.00104349	28.5915
1-(1-enyl-palmitoyl)-2-arachidonoyl-gpc (p-16:0/20:4) levels	rs12928099	A	C	0.106269	0.0167839	0.29154	2.43e-10	0.00199547	40.0892
1-(1-enyl-palmitoyl)-2-arachidonoyl-gpc (p-16:0/20:4) levels	rs72719193	A	G	-0.226397	0.0151003	0.477783	8.17e-51	0.0135162	224.786
1-(1-enyl-palmitoyl)-2-arachidonoyl-gpc (p-16:0/20:4) levels	rs174533	A	G	-0.471381	0.0154385	0.337194	9.56e-205	0.0502116	932.253
1-(1-enyl-palmitoyl)-2-arachidonoyl-GPE (p-16:0/20:4) levels	rs17360104	T	C	0.288914	0.0630755	0.0151442	4.64e-06	7.54e-05	20.9805
1-(1-enyl-palmitoyl)-2-arachidonoyl-GPE (p-16:0/20:4) levels	rs77870582	C	A	-0.243761	0.0530287	0.0213282	4.29e-06	0.000106292	21.1303
1-(1-enyl-palmitoyl)-2-arachidonoyl-GPE (p-16:0/20:4) levels	rs148925249	T	C	0.261639	0.0564209	0.0190979	3.53e-06	9.71e-05	21.5043
1-(1-enyl-palmitoyl)-2-arachidonoyl-GPE (p-16:0/20:4) levels	rs2132421	T	C	0.0871272	0.0186711	0.225444	3.06e-06	0.000916354	21.7755
1-(1-enyl-palmitoyl)-2-arachidonoyl-GPE (p-16:0/20:4) levels	rs111513900	C	T	0.173122	0.0370747	0.0448485	3.02e-06	0.000225099	21.8047
1-(1-enyl-palmitoyl)-2-arachidonoyl-GPE (p-16:0/20:4) levels	rs111957955	G	A	0.0979811	0.0205762	0.177241	1.92e-06	0.000796884	22.6754
1-(1-enyl-palmitoyl)-2-arachidonoyl-GPE (p-16:0/20:4) levels	rs76918937	G	A	0.294774	0.0611416	0.0156288	1.43e-06	8.62e-05	23.2437
1-(1-enyl-palmitoyl)-2-arachidonoyl-GPE (p-16:0/20:4) levels	rs55670347	T	A	0.201875	0.0396392	0.0387555	3.53e-07	0.000232856	25.9367
1-(1-enyl-palmitoyl)-2-arachidonoyl-GPE (p-16:0/20:4) levels	rs1467085	A	G	0.0819378	0.015661	0.588098	1.68e-07	0.001598	27.3735
1-(1-enyl-palmitoyl)-2-arachidonoyl-GPE (p-16:0/20:4) levels	rs102275	C	T	-0.0852742	0.0160778	0.346196	1.13e-07	0.00153446	28.1308
1-(1-enyl-palmitoyl)-2-arachidonoyl-GPE (p-16:0/20:4) levels	rs3826884	A	G	-0.198196	0.0198045	0.182441	1.41e-23	0.00360004	100.153
1-(1-enyl-palmitoyl)-2-linoleoyl-GPC (p-16:0/18:2) levels	rs72647713	T	C	-0.290354	0.0632245	0.0147219	4.38e-06	7.37e-05	21.0904
1-(1-enyl-palmitoyl)-2-linoleoyl-GPC (p-16:0/18:2) levels	rs28597716	G	A	0.0909274	0.0197809	0.188833	4.29e-06	0.000779991	21.1299
1-(1-enyl-palmitoyl)-2-linoleoyl-GPC (p-16:0/18:2) levels	rs146677828	A	G	-0.208707	0.0453712	0.0281793	4.23e-06	0.000139648	21.1599
1-(1-enyl-palmitoyl)-2-linoleoyl-GPC (p-16:0/18:2) levels	rs236389	A	T	0.0710931	0.0153561	0.536802	3.66e-06	0.00128433	21.4335
1-(1-enyl-palmitoyl)-2-linoleoyl-GPC (p-16:0/18:2) levels	rs111436575	C	A	-0.117224	0.0249369	0.104565	2.59e-06	0.000498624	22.0978
1-(1-enyl-palmitoyl)-2-linoleoyl-GPC (p-16:0/18:2) levels	rs112328492	G	A	-0.407404	0.0855492	0.00802139	1.91e-06	4.35e-05	22.6787
1-(1-enyl-palmitoyl)-2-linoleoyl-GPC (p-16:0/18:2) levels	rs74605231	A	G	0.146027	0.0305559	0.0662599	1.76e-06	0.000340531	22.839
1-(1-enyl-palmitoyl)-2-linoleoyl-GPC (p-16:0/18:2) levels	rs4843128	C	G	-0.200556	0.0407384	0.0363636	8.52e-07	0.000204667	24.2361
1-(1-enyl-palmitoyl)-2-linoleoyl-GPC (p-16:0/18:2) levels	rs35702759	T	A	0.0768136	0.0152996	0.44642	5.15e-07	0.00150122	25.2067
1-(1-enyl-palmitoyl)-2-linoleoyl-GPC (p-16:0/18:2) levels	rs964184	C	G	0.116584	0.0225022	0.868942	2.21e-07	0.000736693	26.8428
1-(1-enyl-palmitoyl)-2-linoleoyl-GPC (p-16:0/18:2) levels	rs1260326	C	T	0.0866493	0.0154951	0.587611	2.24e-08	0.00182618	31.271
1-(1-enyl-palmitoyl)-2-linoleoyl-GPC (p-16:0/18:2) levels	rs17231506	T	C	0.114121	0.0161324	0.325283	1.51e-12	0.0026468	50.0418
1-(1-enyl-palmitoyl)-2-linoleoyl-GPE (p-16:0/18:2) levels	rs7412	T	C	0.127148	0.027806	0.0833131	4.82e-06	0.00038484	20.9094
1-(1-enyl-palmitoyl)-2-linoleoyl-GPE (p-16:0/18:2) levels	rs7740635	T	G	0.162323	0.0353151	0.0510776	4.3e-06	0.000246777	21.1271
1-(1-enyl-palmitoyl)-2-linoleoyl-GPE (p-16:0/18:2) levels	rs185568001	T	C	0.256367	0.0557575	0.0194086	4.27e-06	9.7e-05	21.1406
1-(1-enyl-palmitoyl)-2-linoleoyl-GPE (p-16:0/18:2) levels	rs9365809	G	A	0.106926	0.0231398	0.869226	3.82e-06	0.000584933	21.3524
1-(1-enyl-palmitoyl)-2-linoleoyl-GPE (p-16:0/18:2) levels	rs74777085	A	G	-0.160587	0.0347023	0.0521788	3.7e-06	0.000255228	21.4143
1-(1-enyl-palmitoyl)-2-linoleoyl-GPE (p-16:0/18:2) levels	rs72614220	G	A	0.139004	0.0295457	0.072001	2.54e-06	0.000356415	22.1343
1-(1-enyl-palmitoyl)-2-linoleoyl-GPE (p-16:0/18:2) levels	rs73160701	G	A	0.127705	0.0262757	0.0948096	1.17e-06	0.000488544	23.6215
1-(1-enyl-palmitoyl)-2-linoleoyl-GPE (p-16:0/18:2) levels	rs115825436	T	C	0.224194	0.0461127	0.0286791	1.16e-06	0.000158686	23.6378
1-(1-enyl-palmitoyl)-2-linoleoyl-GPE (p-16:0/18:2) levels	rs17114612	C	G	-0.123646	0.0251868	0.103001	9.15e-07	0.000536601	24.0998
1-(1-enyl-palmitoyl)-2-linoleoyl-GPE (p-16:0/18:2) levels	rs74831398	T	C	-0.225136	0.0444074	0.0309341	3.98e-07	0.000185684	25.7027
1-(1-enyl-palmitoyl)-2-linoleoyl-GPE (p-16:0/18:2) levels	rs148925249	T	C	0.298329	0.0566168	0.0191164	1.37e-07	0.000125467	27.7652
1-(1-enyl-palmitoyl)-2-linoleoyl-GPE (p-16:0/18:2) levels	rs3826884	A	G	-0.187589	0.0199148	0.182216	4.53e-21	0.00318634	88.7284
1-(1-enyl-palmitoyl)-2-linoleoyl-GPE (p-16:0/18:2) levels	rs174580	G	A	0.171168	0.0160437	0.350249	1.42e-26	0.00624258	113.825
1-(1-enyl-palmitoyl)-2-oleoyl-gpc (p-16:0/18:1) levels	rs3848190	T	A	0.0818732	0.0178977	0.248927	4.77e-06	0.000942861	20.9261
1-(1-enyl-palmitoyl)-2-oleoyl-gpc (p-16:0/18:1) levels	rs184429085	T	C	0.321543	0.0702652	0.011615	4.74e-06	5.79e-05	20.941
1-(1-enyl-palmitoyl)-2-oleoyl-gpc (p-16:0/18:1) levels	rs4547795	T	C	-0.0829791	0.0181223	0.215955	4.68e-06	0.000855499	20.9658
1-(1-enyl-palmitoyl)-2-oleoyl-gpc (p-16:0/18:1) levels	rs67996394	T	A	-0.185472	0.040483	0.0352619	4.62e-06	0.00017208	20.9899
1-(1-enyl-palmitoyl)-2-oleoyl-gpc (p-16:0/18:1) levels	rs1077834	C	T	0.0842522	0.0183737	0.215964	4.53e-06	0.000858007	21.0266
1-(1-enyl-palmitoyl)-2-oleoyl-gpc (p-16:0/18:1) levels	rs115735494	A	G	-0.255361	0.0551936	0.0187965	3.72e-06	9.51e-05	21.4058
1-(1-enyl-palmitoyl)-2-oleoyl-gpc (p-16:0/18:1) levels	rs4843128	C	G	-0.186445	0.0402671	0.0362266	3.65e-06	0.000180388	21.4388
1-(1-enyl-palmitoyl)-2-oleoyl-gpc (p-16:0/18:1) levels	rs116973881	T	A	-0.318971	0.0688572	0.0120341	3.62e-06	6.15e-05	21.4587
1-(1-enyl-palmitoyl)-2-oleoyl-gpc (p-16:0/18:1) levels	rs28730854	T	C	0.180767	0.0389875	0.0373889	3.54e-06	0.00018646	21.4975
1-(1-enyl-palmitoyl)-2-oleoyl-gpc (p-16:0/18:1) levels	rs35702759	T	A	0.0703177	0.0151057	0.44649	3.24e-06	0.00129059	21.6694
1-(1-enyl-palmitoyl)-2-oleoyl-gpc (p-16:0/18:1) levels	rs138733313	T	G	-0.387661	0.0829969	0.00832823	3e-06	4.34e-05	21.8163
1-(1-enyl-palmitoyl)-2-oleoyl-gpc (p-16:0/18:1) levels	rs183342131	A	G	-0.457974	0.0970488	0.00603291	2.37e-06	3.22e-05	22.269
1-(1-enyl-palmitoyl)-2-oleoyl-gpc (p-16:0/18:1) levels	rs72855738	T	C	0.0829305	0.0175102	0.258222	2.18e-06	0.00103542	22.4309
1-(1-enyl-palmitoyl)-2-oleoyl-gpc (p-16:0/18:1) levels	rs7238440	T	C	0.0758965	0.015674	0.587594	1.28e-06	0.00136927	23.4468
1-(1-enyl-palmitoyl)-2-oleoyl-gpc (p-16:0/18:1) levels	rs10275265	A	T	-0.0754417	0.0151095	0.443326	5.94e-07	0.00148269	24.93
1-(1-enyl-palmitoyl)-2-oleoyl-gpc (p-16:0/18:1) levels	rs114982089	T	C	-0.371586	0.0739294	0.0103494	5e-07	6.24e-05	25.263
1-(1-enyl-palmitoyl)-2-oleoyl-gpc (p-16:0/18:1) levels	rs174418	C	T	-0.0835881	0.0156465	0.594668	9.18e-08	0.00165785	28.54
1-(1-enyl-palmitoyl)-2-oleoyl-gpc (p-16:0/18:1) levels	rs1260338	G	A	0.0941768	0.015211	0.433089	5.96e-10	0.00226813	38.333
1-(1-enyl-palmitoyl)-2-oleoyl-gpc (p-16:0/18:1) levels	rs1077989	C	A	-0.0972617	0.0150348	0.476164	9.86e-11	0.00251562	41.8493
1-(1-enyl-palmitoyl)-2-oleoyl-gpc (p-16:0/18:1) levels	rs11508026	T	C	0.109624	0.0151925	0.431411	5.37e-13	0.00307785	52.0658
1-(1-enyl-palmitoyl)-2-oleoyl-gpc (p-16:0/18:1) levels	rs102275	C	T	-0.119552	0.0157297	0.345934	2.95e-14	0.00314986	57.7661
1-(1-enyl-palmitoyl)-2-oleoyl-GPE (p-16:0/18:1) levels	rs73423516	C	T	-0.100921	0.0220975	0.138919	4.95e-06	0.000601294	20.8582
1-(1-enyl-palmitoyl)-2-oleoyl-GPE (p-16:0/18:1) levels	rs79091672	G	C	-0.305315	0.0663895	0.0138465	4.25e-06	6.96e-05	21.1494
1-(1-enyl-palmitoyl)-2-oleoyl-GPE (p-16:0/18:1) levels	rs73243733	C	G	-0.258854	0.0561436	0.0194063	4.02e-06	9.75e-05	21.2574
1-(1-enyl-palmitoyl)-2-oleoyl-GPE (p-16:0/18:1) levels	rs112876557	A	G	0.0946919	0.0204598	0.16596	3.69e-06	0.000714525	21.4202
1-(1-enyl-palmitoyl)-2-oleoyl-GPE (p-16:0/18:1) levels	rs6572232	G	A	-0.102313	0.022097	0.141665	3.65e-06	0.00062823	21.4385
1-(1-enyl-palmitoyl)-2-oleoyl-GPE (p-16:0/18:1) levels	rs140460278	T	C	0.3476	0.0748714	0.0102648	3.44e-06	5.28e-05	21.554
1-(1-enyl-palmitoyl)-2-oleoyl-GPE (p-16:0/18:1) levels	rs74962281	A	G	-0.154306	0.03307	0.0580559	3.07e-06	0.000286928	21.7719
1-(1-enyl-palmitoyl)-2-oleoyl-GPE (p-16:0/18:1) levels	rs190712692	A	G	0.156391	0.0331249	0.0576526	2.34e-06	0.000291842	22.2902
1-(1-enyl-palmitoyl)-2-oleoyl-GPE (p-16:0/18:1) levels	rs148925249	T	C	0.269886	0.0568336	0.018972	2.05e-06	0.000101146	22.5502
1-(1-enyl-palmitoyl)-2-oleoyl-GPE (p-16:0/18:1) levels	rs76918937	G	A	0.292919	0.0616317	0.0155039	2.01e-06	8.31e-05	22.5885
1-(1-enyl-palmitoyl)-2-oleoyl-GPE (p-16:0/18:1) levels	rs113874831	A	G	-0.198753	0.0417302	0.0350675	1.91e-06	0.000184983	22.6844
1-(1-enyl-palmitoyl)-2-oleoyl-GPE (p-16:0/18:1) levels	rs144156242	G	T	-0.427105	0.0875137	0.00782767	1.06e-06	4.46e-05	23.8187
1-(1-enyl-palmitoyl)-2-oleoyl-GPE (p-16:0/18:1) levels	rs4664114	C	T	0.0799043	0.0162935	0.670045	9.39e-07	0.00128137	24.0498
1-(1-enyl-palmitoyl)-2-oleoyl-GPE (p-16:0/18:1) levels	rs115713394	A	G	-0.204714	0.0414567	0.0348879	7.89e-07	0.000197862	24.384
1-(1-enyl-palmitoyl)-2-oleoyl-GPE (p-16:0/18:1) levels	rs35123073	T	A	-0.10288	0.0208299	0.175096	7.85e-07	0.000849125	24.3943
1-(1-enyl-palmitoyl)-2-oleoyl-GPE (p-16:0/18:1) levels	rs186029333	G	A	0.369815	0.0744814	0.0106086	6.86e-07	6.24e-05	24.6532
1-(1-enyl-palmitoyl)-2-oleoyl-GPE (p-16:0/18:1) levels	rs12201824	C	A	0.0969977	0.0194661	0.205314	6.26e-07	0.0009763	24.8293
1-(1-enyl-palmitoyl)-2-oleoyl-GPE (p-16:0/18:1) levels	rs3826886	A	G	-0.157905	0.0210476	0.160306	6.27e-14	0.00182584	56.2842
1-(1-enyl-palmitoyl)-2-palmitoleoyl-GPC (P-16:0/16:1) levels	rs197055	A	C	-0.093996	0.0204951	0.15843	4.51e-06	0.00067585	21.0338
1-(1-enyl-palmitoyl)-2-palmitoleoyl-GPC (P-16:0/16:1) levels	rs964184	C	G	0.103049	0.0221842	0.869492	3.4e-06	0.000590075	21.5774
1-(1-enyl-palmitoyl)-2-palmitoleoyl-GPC (P-16:0/16:1) levels	rs72694640	C	T	-0.128	0.0274209	0.0821304	3.04e-06	0.000395864	21.79
1-(1-enyl-palmitoyl)-2-palmitoleoyl-GPC (P-16:0/16:1) levels	rs854215	A	G	-0.0715474	0.0152727	0.555952	2.8e-06	0.00130565	21.946
1-(1-enyl-palmitoyl)-2-palmitoleoyl-GPC (P-16:0/16:1) levels	rs58501936	G	A	-0.155742	0.0332405	0.0536446	2.8e-06	0.000268572	21.9521
1-(1-enyl-palmitoyl)-2-palmitoleoyl-GPC (P-16:0/16:1) levels	rs112420075	T	A	0.279887	0.0593212	0.016367	2.38e-06	8.64e-05	22.261
1-(1-enyl-palmitoyl)-2-palmitoleoyl-GPC (P-16:0/16:1) levels	rs1478110	C	T	0.071011	0.0150469	0.526178	2.37e-06	0.00133816	22.2719
1-(1-enyl-palmitoyl)-2-palmitoleoyl-GPC (P-16:0/16:1) levels	rs10197143	C	T	0.0721125	0.0152204	0.418732	2.16e-06	0.0013167	22.4476
1-(1-enyl-palmitoyl)-2-palmitoleoyl-GPC (P-16:0/16:1) levels	rs141807714	T	C	0.334158	0.0701408	0.0116467	1.9e-06	6.3e-05	22.6967
1-(1-enyl-palmitoyl)-2-palmitoleoyl-GPC (P-16:0/16:1) levels	rs55959162	G	T	-0.10892	0.0226901	0.124313	1.58e-06	0.000604522	23.0432
1-(1-enyl-palmitoyl)-2-palmitoleoyl-GPC (P-16:0/16:1) levels	rs458334	G	A	-0.0722381	0.0150294	0.434843	1.54e-06	0.00136822	23.102
1-(1-enyl-palmitoyl)-2-palmitoleoyl-GPC (P-16:0/16:1) levels	rs13179609	A	C	-0.0763407	0.0158342	0.331284	1.43e-06	0.00124099	23.2445
1-(1-enyl-palmitoyl)-2-palmitoleoyl-GPC (P-16:0/16:1) levels	rs10518473	C	T	-0.135968	0.0277516	0.0791084	9.61e-07	0.000421437	24.0048
1-(1-enyl-palmitoyl)-2-palmitoleoyl-GPC (P-16:0/16:1) levels	rs4372543	G	C	-0.0769517	0.0155192	0.373442	7.1e-07	0.00138639	24.5866
1-(1-enyl-palmitoyl)-2-palmitoleoyl-GPC (P-16:0/16:1) levels	rs67466574	A	G	-0.129023	0.0260138	0.0896641	7.06e-07	0.000483895	24.5995
1-(1-enyl-palmitoyl)-2-palmitoleoyl-GPC (P-16:0/16:1) levels	rs6573781	A	G	0.0981767	0.0186556	0.799479	1.42e-07	0.00106996	27.6948
1-(1-enyl-palmitoyl)-2-palmitoleoyl-GPC (P-16:0/16:1) levels	rs4418728	T	G	0.0796715	0.0149869	0.454925	1.06e-07	0.00168882	28.2607
1-(1-enyl-palmitoyl)-2-palmitoleoyl-GPC (P-16:0/16:1) levels	rs174418	C	T	-0.0877125	0.0155764	0.595054	1.79e-08	0.00184139	31.7095
1-(1-enyl-palmitoyl)-2-palmitoleoyl-GPC (P-16:0/16:1) levels	rs1260326	C	T	0.0955316	0.0152093	0.586186	3.36e-10	0.00230633	39.4526
1-(1-enyl-palmitoyl)-2-palmitoleoyl-GPC (P-16:0/16:1) levels	rs102275	C	T	-0.110206	0.015681	0.34613	2.1e-12	0.002694	49.3927
1-(1-enyl-palmitoyl)-2-palmitoleoyl-GPC (P-16:0/16:1) levels	rs17231506	T	C	0.124433	0.0158322	0.325087	3.86e-15	0.00326618	61.7716
1-(1-enyl-palmitoyl)-2-palmitoleoyl-GPC (P-16:0/16:1) levels	rs603424	A	G	-0.171435	0.019535	0.176266	1.7e-18	0.00269483	77.0144
1-(1-enyl-palmitoyl)-2-palmitoleoyl-GPC (P-16:0/16:1) levels	rs1077989	C	A	-0.329199	0.0145526	0.477125	2.67e-113	0.0307659	511.724
1-(1-enyl-palmitoyl)-2-palmitoyl-GPC (P-16:0/16:0) levels	rs113965222	T	A	0.168941	0.0367342	0.0462256	4.25e-06	0.00022473	21.1509
1-(1-enyl-palmitoyl)-2-palmitoyl-GPC (P-16:0/16:0) levels	rs35657538	T	G	-0.175005	0.0376975	0.0426305	3.44e-06	0.000211973	21.5514
1-(1-enyl-palmitoyl)-2-palmitoyl-GPC (P-16:0/16:0) levels	rs1146040	A	G	-0.0820967	0.0176837	0.268308	3.44e-06	0.0010197	21.5529
1-(1-enyl-palmitoyl)-2-palmitoyl-GPC (P-16:0/16:0) levels	rs10800887	C	T	0.0743202	0.0158633	0.370929	2.8e-06	0.0012343	21.9496
1-(1-enyl-palmitoyl)-2-palmitoyl-GPC (P-16:0/16:0) levels	rs10463719	A	G	0.075199	0.0158685	0.362324	2.15e-06	0.00125041	22.457
1-(1-enyl-palmitoyl)-2-palmitoyl-GPC (P-16:0/16:0) levels	rs2068888	A	G	0.073449	0.0153849	0.455882	1.81e-06	0.00136249	22.792
1-(1-enyl-palmitoyl)-2-palmitoyl-GPC (P-16:0/16:0) levels	rs4372543	G	C	-0.0772399	0.0159661	0.373554	1.31e-06	0.00131986	23.4038
1-(1-enyl-palmitoyl)-2-palmitoyl-GPC (P-16:0/16:0) levels	rs55959162	G	T	-0.115546	0.023368	0.123992	7.63e-07	0.000639989	24.4493
1-(1-enyl-palmitoyl)-2-palmitoyl-GPC (P-16:0/16:0) levels	rs115179317	C	A	0.26404	0.0523603	0.0224215	4.59e-07	0.000134325	25.4293
1-(1-enyl-palmitoyl)-2-palmitoyl-GPC (P-16:0/16:0) levels	rs2254408	A	C	0.0773869	0.0152534	0.541779	3.91e-07	0.00153994	25.7396
1-(1-enyl-palmitoyl)-2-palmitoyl-GPC (P-16:0/16:0) levels	rs10144151	G	T	-0.100435	0.0197663	0.186354	3.75e-07	0.000943404	25.8178
1-(1-enyl-palmitoyl)-2-palmitoyl-GPC (P-16:0/16:0) levels	rs4528097	C	G	0.138866	0.0272827	0.0879357	3.58e-07	0.00050074	25.907
1-(1-enyl-palmitoyl)-2-palmitoyl-GPC (P-16:0/16:0) levels	rs2070895	A	G	0.106229	0.0188428	0.21591	1.72e-08	0.0012967	31.783
1-(1-enyl-palmitoyl)-2-palmitoyl-GPC (P-16:0/16:0) levels	rs12544703	G	A	-0.113683	0.0200929	0.183276	1.53e-08	0.00115476	32.0115
1-(1-enyl-palmitoyl)-2-palmitoyl-GPC (P-16:0/16:0) levels	rs1260338	G	A	0.0890243	0.0156137	0.43369	1.19e-08	0.00192417	32.5091
1-(1-enyl-palmitoyl)-2-palmitoyl-GPC (P-16:0/16:0) levels	rs174418	C	T	-0.108969	0.01603	0.594647	1.06e-11	0.00268433	46.2103
1-(1-enyl-palmitoyl)-2-palmitoyl-GPC (P-16:0/16:0) levels	rs12149545	A	G	0.144329	0.0164004	0.317989	1.36e-18	0.00404768	77.4459
1-(1-enyl-palmitoyl)-2-palmitoyl-GPC (P-16:0/16:0) levels	rs102275	C	T	-0.168221	0.0160894	0.345968	1.38e-25	0.00596101	109.315
1-(1-enyl-palmitoyl)-2-palmitoyl-GPC (P-16:0/16:0) levels	rs1077989	C	A	-0.356841	0.0149615	0.476476	9.98e-126	0.0341965	568.852
1-(1-enyl-palmitoyl)-GPC (p-16:0) levels	rs12547067	A	G	0.0979234	0.0214163	0.169325	4.82e-06	0.000708664	20.9066
1-(1-enyl-palmitoyl)-GPC (p-16:0) levels	rs146372921	T	C	0.37209	0.0811314	0.00926835	4.51e-06	4.65e-05	21.0338
1-(1-enyl-palmitoyl)-GPC (p-16:0) levels	rs199959058	T	C	0.0765338	0.0166036	0.321199	4.04e-06	0.00111641	21.2472
1-(1-enyl-palmitoyl)-GPC (p-16:0) levels	rs143269888	G	T	-0.201471	0.0436567	0.0323728	3.93e-06	0.000160774	21.2972
1-(1-enyl-palmitoyl)-GPC (p-16:0) levels	rs114816999	T	C	-0.178758	0.0386098	0.0417127	3.66e-06	0.000206492	21.4356
1-(1-enyl-palmitoyl)-GPC (p-16:0) levels	rs12921296	A	G	-0.0957455	0.0206375	0.182755	3.49e-06	0.000774726	21.524
1-(1-enyl-palmitoyl)-GPC (p-16:0) levels	rs62036205	C	A	-0.127101	0.0271362	0.0919397	2.82e-06	0.000441389	21.9381
1-(1-enyl-palmitoyl)-GPC (p-16:0) levels	rs73721339	A	C	0.147702	0.0311551	0.0647806	2.13e-06	0.000328154	22.4758
1-(1-enyl-palmitoyl)-GPC (p-16:0) levels	rs2766114	A	G	0.0828054	0.0172593	0.282544	1.6e-06	0.00112449	23.0182
1-(1-enyl-palmitoyl)-GPC (p-16:0) levels	rs77107962	T	C	-0.213641	0.0442542	0.0318249	1.38e-06	0.000173055	23.3056
1-(1-enyl-palmitoyl)-GPC (p-16:0) levels	rs62460125	C	T	0.1521	0.0308584	0.932763	8.27e-07	0.000367194	24.2947
1-(1-enyl-palmitoyl)-GPC (p-16:0) levels	rs1077989	C	A	-0.099282	0.0155086	0.477068	1.54e-10	0.00246391	40.9823
1-(1-enyl-palmitoyl)-GPC (p-16:0) levels	rs61781291	A	T	0.133324	0.0178647	0.253023	8.46e-14	0.00253686	55.6962
1-(1-enyl-palmitoyl)-GPC (p-16:0) levels	rs174560	C	T	-0.172408	0.0166804	0.307267	4.85e-25	0.00548009	106.832
1-(1-enyl-palmitoyl)-GPE (p-16:0) levels	rs117318363	A	G	-0.196651	0.0430246	0.032638	4.86e-06	0.000158955	20.891
1-(1-enyl-palmitoyl)-GPE (p-16:0) levels	rs4796066	T	G	-0.0833888	0.0181551	0.738522	4.37e-06	0.000981795	21.0969
1-(1-enyl-palmitoyl)-GPE (p-16:0) levels	rs140871278	T	C	-0.218032	0.0466659	0.0283835	2.98e-06	0.00014508	21.8294
1-(1-enyl-palmitoyl)-GPE (p-16:0) levels	rs80319729	T	C	-0.140045	0.0297889	0.073404	2.59e-06	0.000362277	22.1017
1-(1-enyl-palmitoyl)-GPE (p-16:0) levels	rs77832879	G	T	-0.292015	0.0619621	0.0155295	2.44e-06	8.18e-05	22.2105
1-(1-enyl-palmitoyl)-GPE (p-16:0) levels	rs75346547	T	C	0.279273	0.05885	0.0175268	2.08e-06	9.35e-05	22.5198
1-(1-enyl-palmitoyl)-GPE (p-16:0) levels	rs79871490	A	G	0.104884	0.0219233	0.152453	1.72e-06	0.000712706	22.8879
1-(1-enyl-palmitoyl)-GPE (p-16:0) levels	rs55789569	A	G	0.0763265	0.0159164	0.465323	1.62e-06	0.00137883	22.9965
1-(1-enyl-palmitoyl)-GPE (p-16:0) levels	rs139549603	A	T	0.34496	0.0707393	0.0117583	1.08e-06	6.66e-05	23.7802
1-(1-enyl-palmitoyl)-GPE (p-16:0) levels	rs111296862	A	G	-0.302556	0.0569972	0.0187439	1.11e-07	0.000124897	28.1776
1-(1-enyl-palmitoyl)-GPE (p-16:0) levels	rs77692382	T	C	0.0982977	0.0179868	0.249263	4.63e-08	0.00134688	29.8661
1-(1-enyl-palmitoyl)-GPE (p-16:0) levels	rs3826884	A	G	-0.110688	0.0201191	0.182754	3.76e-08	0.00108945	30.268
1-(1-enyl-palmitoyl)-GPE (p-16:0) levels	rs2996024	C	T	-0.0960628	0.0171129	0.282964	1.98e-08	0.00154078	31.5111
1-(1-enyl-stearoyl)-2-arachidonoyl-GPE (p-18:0/20:4) levels	rs118003243	C	T	-0.136858	0.0298273	0.0711858	4.47e-06	0.000335459	21.0529
1-(1-enyl-stearoyl)-2-arachidonoyl-GPE (p-18:0/20:4) levels	rs4672993	A	G	-0.0890733	0.0193973	0.809807	4.39e-06	0.000782695	21.0869
1-(1-enyl-stearoyl)-2-arachidonoyl-GPE (p-18:0/20:4) levels	rs11204144	T	C	0.197604	0.0429263	0.0333982	4.16e-06	0.000164862	21.1907
1-(1-enyl-stearoyl)-2-arachidonoyl-GPE (p-18:0/20:4) levels	rs699774	T	C	-0.071136	0.0154016	0.456908	3.86e-06	0.00127571	21.3328
1-(1-enyl-stearoyl)-2-arachidonoyl-GPE (p-18:0/20:4) levels	rs72735701	A	G	0.234775	0.0501538	0.0239684	2.85e-06	0.000123539	21.9127
1-(1-enyl-stearoyl)-2-arachidonoyl-GPE (p-18:0/20:4) levels	rs55927775	A	G	0.296468	0.0628695	0.0151846	2.41e-06	8.01e-05	22.237
1-(1-enyl-stearoyl)-2-arachidonoyl-GPE (p-18:0/20:4) levels	rs78727203	T	C	0.272608	0.057787	0.0182134	2.39e-06	9.59e-05	22.2545
1-(1-enyl-stearoyl)-2-arachidonoyl-GPE (p-18:0/20:4) levels	rs3811238	G	A	-0.0803965	0.0170386	0.28283	2.38e-06	0.00108832	22.2642
1-(1-enyl-stearoyl)-2-arachidonoyl-GPE (p-18:0/20:4) levels	rs31703	A	T	0.124964	0.0261334	0.901997	1.74e-06	0.00048711	22.8654
1-(1-enyl-stearoyl)-2-arachidonoyl-GPE (p-18:0/20:4) levels	rs1322131	C	A	0.0769816	0.0158625	0.557273	1.22e-06	0.00140036	23.5522
1-(1-enyl-stearoyl)-2-arachidonoyl-GPE (p-18:0/20:4) levels	rs3826886	A	G	-0.115275	0.0210141	0.160522	4.12e-08	0.00097723	30.0918
1-(1-enyl-stearoyl)-2-arachidonoyl-GPE (p-18:0/20:4) levels	rs7412	T	C	0.152027	0.0276425	0.0836769	3.8e-08	0.000558914	30.2473
1-(1-enyl-stearoyl)-2-arachidonoyl-GPE (p-18:0/20:4) levels	rs102275	C	T	-0.288805	0.0158284	0.345258	2.23e-74	0.0181365	332.917
1-(1-enyl-stearoyl)-2-linoleoyl-GPE (p-18:0/18:2) levels	rs142292580	A	G	-0.218142	0.0477697	0.0265395	4.96e-06	0.000129834	20.8532
1-(1-enyl-stearoyl)-2-linoleoyl-GPE (p-18:0/18:2) levels	rs77869828	C	T	0.373313	0.0800379	0.00914819	3.1e-06	4.75e-05	21.7548
1-(1-enyl-stearoyl)-2-linoleoyl-GPE (p-18:0/18:2) levels	rs55738702	G	A	0.122483	0.0262538	0.094015	3.08e-06	0.000446776	21.7654
1-(1-enyl-stearoyl)-2-linoleoyl-GPE (p-18:0/18:2) levels	rs115713394	A	G	-0.192495	0.041212	0.0349612	3e-06	0.000177389	21.8168
1-(1-enyl-stearoyl)-2-linoleoyl-GPE (p-18:0/18:2) levels	rs148925249	T	C	0.27298	0.0565294	0.0189789	1.37e-06	0.000104632	23.3192
1-(1-enyl-stearoyl)-2-linoleoyl-GPE (p-18:0/18:2) levels	rs72614220	G	A	0.142415	0.0294172	0.0718185	1.29e-06	0.000376515	23.4374
1-(1-enyl-stearoyl)-2-linoleoyl-GPE (p-18:0/18:2) levels	rs117090533	A	G	0.354278	0.0731361	0.0111583	1.27e-06	6.24e-05	23.4652
1-(1-enyl-stearoyl)-2-linoleoyl-GPE (p-18:0/18:2) levels	rs6680184	T	C	-0.296532	0.0605752	0.0163228	9.82e-07	9.27e-05	23.9637
1-(1-enyl-stearoyl)-2-linoleoyl-GPE (p-18:0/18:2) levels	rs77391294	T	C	-0.253906	0.0515783	0.0223171	8.53e-07	0.000127424	24.2333
1-(1-enyl-stearoyl)-2-linoleoyl-GPE (p-18:0/18:2) levels	rs73423516	C	T	-0.11596	0.0219586	0.139031	1.29e-07	0.000804471	27.8873
1-(1-enyl-stearoyl)-2-linoleoyl-GPE (p-18:0/18:2) levels	rs3826884	A	G	-0.117239	0.0198652	0.182364	3.6e-09	0.00125159	34.8304
1-(1-enyl-stearoyl)-2-linoleoyl-GPE (p-18:0/18:2) levels	rs7412	T	C	0.218185	0.0275265	0.0836665	2.26e-15	0.0011608	62.8272
1-(1-enyl-stearoyl)-2-linoleoyl-GPE (p-18:0/18:2) levels	rs174570	T	C	0.236014	0.0222227	0.130983	2.4e-26	0.00309406	112.793
1-(1-enyl-stearoyl)-2-oleoyl-GPE (p-18:0/18:1) levels	rs116750394	A	G	0.22114	0.0480783	0.0267565	4.23e-06	0.000132767	21.1561
1-(1-enyl-stearoyl)-2-oleoyl-GPE (p-18:0/18:1) levels	rs140520803	A	C	0.303646	0.0658689	0.013975	4.03e-06	7.06e-05	21.2508
1-(1-enyl-stearoyl)-2-oleoyl-GPE (p-18:0/18:1) levels	rs12918202	C	G	0.0913789	0.0197513	0.200114	3.72e-06	0.000825677	21.4043
1-(1-enyl-stearoyl)-2-oleoyl-GPE (p-18:0/18:1) levels	rs115713394	A	G	-0.198319	0.0415555	0.0349739	1.82e-06	0.00018525	22.7757
1-(1-enyl-stearoyl)-2-oleoyl-GPE (p-18:0/18:1) levels	rs188715140	A	G	0.302922	0.0627812	0.0153884	1.4e-06	8.5e-05	23.281
1-(1-enyl-stearoyl)-2-oleoyl-GPE (p-18:0/18:1) levels	rs73423516	C	T	-0.10954	0.022151	0.139021	7.61e-07	0.000705401	24.4545
1-(1-enyl-stearoyl)-2-oleoyl-GPE (p-18:0/18:1) levels	rs189719841	T	G	-0.39519	0.0794518	0.0095804	6.56e-07	5.66e-05	24.7403
1-(1-enyl-stearoyl)-2-oleoyl-GPE (p-18:0/18:1) levels	rs9520481	T	G	-0.110654	0.0220106	0.143493	4.97e-07	0.000748577	25.2738
1-(1-enyl-stearoyl)-2-oleoyl-GPE (p-18:0/18:1) levels	rs3826886	A	G	-0.113267	0.0211516	0.160382	8.56e-08	0.000930598	28.6761
1-(1-enyl-stearoyl)-2-oleoyl-GPE (p-18:0/18:1) levels	rs141622900	A	G	0.240812	0.0329902	0.0583313	2.89e-13	0.000705327	53.2827
1-(1-enyl-stearoyl)-GPE (p-18:0) levels	rs6846205	G	A	0.0804004	0.0174713	0.719799	4.19e-06	0.00102932	21.1771
1-(1-enyl-stearoyl)-GPE (p-18:0) levels	rs181908620	A	G	-0.197524	0.0428132	0.0327949	3.96e-06	0.00016271	21.2855
1-(1-enyl-stearoyl)-GPE (p-18:0) levels	rs573615	T	C	0.0762448	0.0165243	0.319556	3.95e-06	0.00111562	21.2899
1-(1-enyl-stearoyl)-GPE (p-18:0) levels	rs7412	T	C	0.129306	0.0279132	0.0837277	3.61e-06	0.000396749	21.4594
1-(1-enyl-stearoyl)-GPE (p-18:0) levels	rs55943228	C	A	0.229466	0.0493967	0.0244836	3.39e-06	0.00012421	21.5795
1-(1-enyl-stearoyl)-GPE (p-18:0) levels	rs80319729	T	C	-0.140133	0.0297728	0.0733293	2.52e-06	0.000362784	22.1535
1-(1-enyl-stearoyl)-GPE (p-18:0) levels	rs146206211	C	T	-0.109413	0.0230433	0.130859	2.05e-06	0.00061794	22.5449
1-(1-enyl-stearoyl)-GPE (p-18:0) levels	rs2540682	A	T	0.0951163	0.0198993	0.181222	1.75e-06	0.000816988	22.8473
1-(1-enyl-stearoyl)-GPE (p-18:0) levels	rs2490407	T	C	-0.0991046	0.0193417	0.200037	2.99e-07	0.00101247	26.2542
1-(1-enyl-stearoyl)-GPE (p-18:0) levels	rs12954877	T	C	-0.116231	0.0224499	0.137254	2.25e-07	0.00076494	26.805
1-(1-enyl-stearoyl)-GPE (p-18:0) levels	rs77692382	T	C	0.129581	0.0179402	0.249388	5.09e-13	0.00235355	52.1709
1-(1-enyl-stearoyl)-GPE (p-18:0) levels	rs174560	C	T	-0.124804	0.0167125	0.307781	8.16e-14	0.00286328	55.7666
1,2,3-benzenetriol sulfate (2) levels	rs181238325	A	T	-0.744273	0.162163	0.00247757	4.44e-06	1.25e-05	21.065
1,2,3-benzenetriol sulfate (2) levels	rs73271265	A	C	-0.104117	0.0225337	0.150553	3.83e-06	0.000657973	21.349
1,2,3-benzenetriol sulfate (2) levels	rs78261830	G	A	0.0903327	0.0195157	0.220102	3.68e-06	0.000886314	21.425
1,2,3-benzenetriol sulfate (2) levels	rs12751488	T	A	-0.168258	0.0362762	0.0526137	3.51e-06	0.000258427	21.5133
1,2,3-benzenetriol sulfate (2) levels	rs145086629	A	G	0.262652	0.0566201	0.0209315	3.5e-06	0.000106277	21.5189
1,2,3-benzenetriol sulfate (2) levels	rs11596869	C	T	0.12828	0.02761	0.0941304	3.38e-06	0.000443593	21.5866
1,2,3-benzenetriol sulfate (2) levels	rs963280	T	C	-0.0787763	0.0168496	0.369266	2.94e-06	0.00122688	21.8581
1,2,3-benzenetriol sulfate (2) levels	rs112211582	T	G	-0.298531	0.0635456	0.0169515	2.63e-06	8.86e-05	22.0703
1,2,3-benzenetriol sulfate (2) levels	rs2261745	C	A	0.0828752	0.0176303	0.292332	2.59e-06	0.00110164	22.0968
1,2,3-benzenetriol sulfate (2) levels	rs148036987	C	T	-0.36955	0.0783904	0.0107865	2.43e-06	5.71e-05	22.2239
1,2,3-benzenetriol sulfate (2) levels	rs139853023	A	G	0.414263	0.0873589	0.00851092	2.12e-06	4.57e-05	22.4873
1,2,3-benzenetriol sulfate (2) levels	rs2243457	C	A	0.0880844	0.0177964	0.71847	7.44e-07	0.00119418	24.4982
1,2-dilinoleoyl-GPC (18:2/18:2) levels	rs144222463	T	C	0.351889	0.0764559	0.0097546	4.17e-06	4.93e-05	21.1831
1,2-dilinoleoyl-GPC (18:2/18:2) levels	rs34393429	T	C	0.127775	0.0271032	0.0864394	2.42e-06	0.000422965	22.2255
1,2-dilinoleoyl-GPC (18:2/18:2) levels	rs35988618	C	G	-0.0795882	0.0167085	0.294468	1.9e-06	0.00113601	22.6894
1,2-dilinoleoyl-GPC (18:2/18:2) levels	rs4887347	A	C	-0.0733099	0.0153871	0.419598	1.89e-06	0.00133223	22.6993
1,2-dilinoleoyl-GPC (18:2/18:2) levels	rs142890858	T	C	0.31298	0.0656428	0.0137332	1.86e-06	7.42e-05	22.7331
1,2-dilinoleoyl-GPC (18:2/18:2) levels	rs61985979	G	A	-0.0728826	0.0152831	0.56693	1.85e-06	0.0013456	22.7418
1,2-dilinoleoyl-GPC (18:2/18:2) levels	rs143494363	C	T	-0.12369	0.0257392	0.102648	1.54e-06	0.000512621	23.0929
1,2-dilinoleoyl-GPC (18:2/18:2) levels	rs7993596	G	A	0.107811	0.0214873	0.145495	5.24e-07	0.000754274	25.1746
1,2-dilinoleoyl-GPC (18:2/18:2) levels	rs4395533	A	G	-0.0777464	0.0154399	0.628021	4.77e-07	0.00142748	25.3555
1,2-dilinoleoyl-GPC (18:2/18:2) levels	rs174546	T	C	0.295385	0.0156238	0.339963	1.02e-79	0.0193289	357.44
1,2-dilinoleoyl-GPE (18:2/18:2) levels	rs183531288	T	C	-0.245011	0.0532349	0.0257147	4.18e-06	0.000127894	21.1826
1,2-dilinoleoyl-GPE (18:2/18:2) levels	rs147896158	T	C	-0.148595	0.0319281	0.0763251	3.25e-06	0.000368004	21.6602
1,2-dilinoleoyl-GPE (18:2/18:2) levels	rs142590871	G	A	-0.352269	0.075504	0.0129491	3.08e-06	6.7e-05	21.7675
1,2-dilinoleoyl-GPE (18:2/18:2) levels	rs10753629	G	T	0.0792434	0.0169361	0.524227	2.88e-06	0.0013159	21.8927
1,2-dilinoleoyl-GPE (18:2/18:2) levels	rs145755349	C	T	-0.221098	0.0470834	0.0361089	2.65e-06	0.000184961	22.0513
1,2-dilinoleoyl-GPE (18:2/18:2) levels	rs113966925	T	C	0.257348	0.0527783	0.0265565	1.08e-06	0.000148121	23.7756
1,2-dilinoleoyl-GPE (18:2/18:2) levels	rs1855663	G	A	0.10053	0.0198581	0.266185	4.14e-07	0.0012064	25.6281
1,2-dilinoleoyl-GPE (18:2/18:2) levels	rs572410	G	C	-0.115441	0.0206208	0.7579	2.16e-08	0.00138586	31.3407
1,2-dilinoleoyl-GPE (18:2/18:2) levels	rs2414577	C	T	0.115854	0.017582	0.385248	4.42e-11	0.00247816	43.4196
1,2-dilinoleoyl-GPE (18:2/18:2) levels	rs174547	C	T	0.230916	0.0175305	0.3627	1.27e-39	0.0096653	173.508
1,2-dipalmitoyl-gpc (16:0/16:0) levels	rs6753019	A	G	-0.0961117	0.0210504	0.837465	4.98e-06	0.000683832	20.8464
1,2-dipalmitoyl-gpc (16:0/16:0) levels	rs1601935	T	G	-0.0771848	0.0168088	0.650326	4.39e-06	0.00115555	21.0858
1,2-dipalmitoyl-gpc (16:0/16:0) levels	rs72728195	C	T	-0.0764083	0.0166291	0.307461	4.33e-06	0.00108338	21.1127
1,2-dipalmitoyl-gpc (16:0/16:0) levels	rs7320739	G	T	-0.0957937	0.0206722	0.166891	3.59e-06	0.000719514	21.4734
1,2-dipalmitoyl-gpc (16:0/16:0) levels	rs145128297	A	G	-0.298888	0.0637577	0.014713	2.76e-06	7.68e-05	21.9762
1,2-dipalmitoyl-gpc (16:0/16:0) levels	rs3019671	T	C	-0.0743413	0.0156753	0.39617	2.11e-06	0.00129667	22.492
1,2-dipalmitoyl-gpc (16:0/16:0) levels	rs183181954	G	A	0.857517	0.179475	0.0018173	1.77e-06	9.98e-06	22.8285
1,2-dipalmitoyl-gpc (16:0/16:0) levels	rs185772485	G	A	-0.277576	0.0576862	0.0180312	1.5e-06	9.88e-05	23.1537
1,2-dipalmitoyl-gpc (16:0/16:0) levels	rs4920834	A	G	0.0902345	0.0181074	0.764055	6.25e-07	0.00107888	24.8332
1,2-dipalmitoyl-gpc (16:0/16:0) levels	rs17248720	T	C	-0.122497	0.0238862	0.113267	2.92e-07	0.000636586	26.3001
1,2-dipalmitoyl-gpc (16:0/16:0) levels	rs12544703	G	A	-0.106164	0.019997	0.182667	1.1e-07	0.00101412	28.1854
1,2-dipalmitoyl-gpc (16:0/16:0) levels	rs17231506	T	C	0.0901668	0.0162354	0.325307	2.8e-08	0.00163144	30.8438
1,2-dipalmitoyl-gpc (16:0/16:0) levels	rs1061808	G	T	0.200092	0.0156583	0.631678	2.16e-37	0.00915583	163.294
1,2-dipalmitoyl-gpc (16:0/16:0) levels	rs102275	C	T	-0.220549	0.015913	0.34593	1.11e-43	0.0104742	192.091
1,3,7-trimethylurate levels	rs11644431	T	C	-0.104733	0.0228805	0.150238	4.71e-06	0.00064464	20.9525
1,3,7-trimethylurate levels	rs138299815	A	C	-0.422775	0.0921933	0.007899	4.52e-06	3.97e-05	21.0291
1,3,7-trimethylurate levels	rs62014994	G	A	-0.36278	0.0790428	0.0111202	4.44e-06	5.58e-05	21.065
1,3,7-trimethylurate levels	rs3757589	A	G	0.0788144	0.0170312	0.380988	3.7e-06	0.00121713	21.4151
1,3,7-trimethylurate levels	rs13252900	G	A	-0.088496	0.0190553	0.25222	3.41e-06	0.000980332	21.5683
1,3,7-trimethylurate levels	rs10120633	C	T	-0.0819867	0.0175679	0.681431	3.06e-06	0.0011394	21.7795
1,3,7-trimethylurate levels	rs181432345	A	G	-0.217091	0.0462563	0.0326643	2.69e-06	0.000167725	22.0263
1,3,7-trimethylurate levels	rs9598021	G	A	-0.18079	0.0384998	0.0494513	2.65e-06	0.000249798	22.0512
1,3,7-trimethylurate levels	rs80037764	G	T	-0.233469	0.0491933	0.0281813	2.08e-06	0.000148661	22.5241
1,3,7-trimethylurate levels	rs78237587	G	A	-0.201837	0.0420546	0.0395683	1.59e-06	0.000210956	23.0343
1,3,7-trimethylurate levels	rs118074685	C	T	0.178172	0.0364592	0.0520103	1.02e-06	0.000283767	23.8817
1,3,7-trimethylurate levels	rs6682968	T	C	0.0980508	0.0198923	0.213545	8.26e-07	0.000983331	24.2959
1,3,7-trimethylurate levels	rs140534109	A	G	-0.440395	0.0869681	0.00906508	4.11e-07	5.55e-05	25.6428
1,3,7-trimethylurate levels	rs184129540	T	C	-0.486814	0.0929289	0.00780402	1.62e-07	5.12e-05	27.4426
1,3,7-trimethylurate levels	rs6043212	T	C	0.0903479	0.0171284	0.467266	1.33e-07	0.0016691	27.8229
1,3,7-trimethylurate levels	rs7900208	C	T	0.283944	0.0505405	0.0264365	1.93e-08	0.000195776	31.5636
1,3,7-trimethylurate levels	rs2608631	A	G	0.131589	0.0171556	0.648582	1.72e-14	0.00323162	58.8339
1,3-dimethylurate levels	rs6859899	G	A	-0.10352	0.0224663	0.157066	4.07e-06	0.000677432	21.2317
1,3-dimethylurate levels	rs205788	T	C	-0.0972257	0.0210377	0.792873	3.81e-06	0.000845299	21.3582
1,3-dimethylurate levels	rs12855367	G	A	0.115901	0.02495	0.12214	3.4e-06	0.000557597	21.5791
1,3-dimethylurate levels	rs1033930	T	G	0.0813366	0.0174666	0.663938	3.21e-06	0.00116602	21.6848
1,3-dimethylurate levels	rs188985963	T	C	0.511207	0.107882	0.00588633	2.15e-06	3.17e-05	22.4541
1,3-dimethylurate levels	rs78121311	G	T	-0.203071	0.0427853	0.039261	2.07e-06	0.000204775	22.5272
1,3-dimethylurate levels	rs78018441	A	G	-0.164796	0.0345099	0.0605772	1.79e-06	0.000312738	22.8037
1,3-dimethylurate levels	rs10194878	C	T	0.0873181	0.0182519	0.283293	1.72e-06	0.00111989	22.8872
1,3-dimethylurate levels	rs7699259	A	G	0.0805936	0.0166295	0.472503	1.26e-06	0.00141082	23.4878
1,3-dimethylurate levels	rs226220	G	A	0.130753	0.0261663	0.889334	5.82e-07	0.000592246	24.97
1,3-dimethylurate levels	rs7038710	G	A	-0.282261	0.0546831	0.0228741	2.45e-07	0.000143514	26.6438
1,3-dimethylurate levels	rs11101870	T	C	-0.120114	0.0228253	0.152488	1.42e-07	0.000862462	27.692
1,3-dimethylurate levels	rs72868316	A	G	0.342008	0.0487503	0.0292732	2.29e-12	0.000337046	49.2173
1,5-anhydroglucitol (1,5-ag) levels	rs72670617	G	T	-0.109981	0.0239503	0.120487	4.39e-06	0.000538518	21.0869
1,5-anhydroglucitol (1,5-ag) levels	rs28429046	T	A	0.0877134	0.0190478	0.218221	4.13e-06	0.00087182	21.2052
1,5-anhydroglucitol (1,5-ag) levels	rs147071339	G	A	-0.72443	0.15567	0.0024003	3.26e-06	1.25e-05	21.6562
1,5-anhydroglucitol (1,5-ag) levels	rs116855721	A	G	0.235097	0.0504828	0.0228932	3.21e-06	0.000116912	21.6874
1,5-anhydroglucitol (1,5-ag) levels	rs11219784	C	T	-0.29621	0.0635149	0.0145213	3.11e-06	7.5e-05	21.7494
1,5-anhydroglucitol (1,5-ag) levels	rs7536190	A	T	0.113912	0.0241326	0.886879	2.36e-06	0.000538695	22.2808
1,5-anhydroglucitol (1,5-ag) levels	rs185053832	A	C	-0.376359	0.0796429	0.00916021	2.29e-06	4.88e-05	22.3311
1,5-anhydroglucitol (1,5-ag) levels	rs34278530	C	T	0.0966945	0.020462	0.16675	2.29e-06	0.000747744	22.331
1,5-anhydroglucitol (1,5-ag) levels	rs138882034	C	T	-0.40062	0.0847491	0.00797971	2.28e-06	4.26e-05	22.3458
1,5-anhydroglucitol (1,5-ag) levels	rs111517692	A	G	0.186098	0.0389448	0.0399656	1.77e-06	0.000211136	22.8341
1,5-anhydroglucitol (1,5-ag) levels	rs190533843	G	A	-0.402017	0.0838446	0.00831678	1.63e-06	4.57e-05	22.99
1,5-anhydroglucitol (1,5-ag) levels	rs219151	C	G	-0.0930985	0.0192478	0.803761	1.32e-06	0.000889282	23.395
1,5-anhydroglucitol (1,5-ag) levels	rs55646821	A	C	0.150169	0.0310105	0.936148	1.28e-06	0.000337805	23.45
1,5-anhydroglucitol (1,5-ag) levels	rs2638281	G	A	0.0758197	0.015228	0.588573	6.39e-07	0.00144669	24.7901
1,5-anhydroglucitol (1,5-ag) levels	rs10152997	C	T	-0.0762043	0.0152829	0.552011	6.16e-07	0.00148172	24.8626
1,5-anhydroglucitol (1,5-ag) levels	rs117813792	G	A	-0.331071	0.0662852	0.0136799	5.89e-07	8.11e-05	24.9465
1,5-anhydroglucitol (1,5-ag) levels	rs16923778	T	C	-0.364422	0.0717318	0.0114964	3.77e-07	7.07e-05	25.8099
1,5-anhydroglucitol (1,5-ag) levels	rs526600	A	T	-0.303655	0.0557783	0.980668	5.21e-08	0.000135405	29.6367
1,5-anhydroglucitol (1,5-ag) levels	rs116139938	T	G	-0.267495	0.0444913	0.0309995	1.83e-09	0.000261676	36.1477
1,5-anhydroglucitol (1,5-ag) levels	rs11976181	C	T	-0.132448	0.0208369	0.817748	2.07e-10	0.00145118	40.404
1,5-anhydroglucitol (1,5-ag) levels	rs4988235	A	G	0.125118	0.015516	0.646606	7.4e-16	0.00358083	65.025
1,5-anhydroglucitol (1,5-ag) levels	rs77283946	A	C	-0.552741	0.0562598	0.0189905	8.81e-23	0.000433372	96.5266
1,7-dimethyluric acid levels	rs76106888	A	G	-0.643373	0.140731	0.00316256	4.84e-06	1.59e-05	20.9
1,7-dimethyluric acid levels	rs10891855	T	C	-0.075651	0.0165462	0.375229	4.83e-06	0.00118101	20.9042
1,7-dimethyluric acid levels	rs62342655	A	G	-0.367349	0.0802125	0.00982863	4.66e-06	4.92e-05	20.9736
1,7-dimethyluric acid levels	rs2130239	T	C	-0.205903	0.0445267	0.0326789	3.76e-06	0.000162902	21.3838
1,7-dimethyluric acid levels	rs115520044	A	G	0.284035	0.0613927	0.0168163	3.72e-06	8.53e-05	21.4048
1,7-dimethyluric acid levels	rs80239202	C	T	-0.938015	0.198689	0.00157828	2.35e-06	8.46e-06	22.288
1,7-dimethyluric acid levels	rs78121311	G	T	-0.193385	0.040887	0.0396694	2.25e-06	0.000205379	22.3705
1,7-dimethyluric acid levels	rs73210513	C	T	0.0997486	0.0208197	0.173545	1.66e-06	0.000793415	22.9543
1,7-dimethyluric acid levels	rs7447792	C	T	-0.0839586	0.017507	0.718817	1.62e-06	0.00112026	22.9989
1,7-dimethyluric acid levels	rs62017761	G	T	-0.0755916	0.0157073	0.471929	1.49e-06	0.00139097	23.1603
1,7-dimethyluric acid levels	rs117713253	T	C	-0.288763	0.059991	0.0174455	1.48e-06	9.57e-05	23.1692
1,7-dimethyluric acid levels	rs146690722	A	G	-0.349656	0.0726058	0.0118788	1.47e-06	6.56e-05	23.1921
1,7-dimethyluric acid levels	rs17047499	T	A	-0.121381	0.025107	0.110354	1.33e-06	0.000552995	23.3729
1,7-dimethyluric acid levels	rs75915828	A	G	-0.429723	0.0887024	0.00791941	1.27e-06	4.44e-05	23.4696
1,7-dimethyluric acid levels	rs10194878	C	T	0.0856191	0.0175209	0.28288	1.03e-06	0.00116742	23.8797
1,7-dimethyluric acid levels	rs56158086	T	A	-0.252015	0.0510047	0.0244503	7.77e-07	0.000140336	24.4136
1,7-dimethyluric acid levels	rs118168871	T	C	-0.344422	0.0681089	0.0137696	4.26e-07	8.37e-05	25.5725
1,7-dimethyluric acid levels	rs77748985	A	G	-0.320484	0.0631991	0.0157042	3.96e-07	9.58e-05	25.7153
1,7-dimethyluric acid levels	rs643104	C	T	-0.0903903	0.0172162	0.337454	1.52e-07	0.00148526	27.5657
10-heptadecenoate (17:1n7) levels	rs79507970	C	G	0.241635	0.0526605	0.0199952	4.46e-06	9.94e-05	21.0547
10-heptadecenoate (17:1n7) levels	rs75198642	T	G	-0.128829	0.027813	0.0752406	3.62e-06	0.000359763	21.4552
10-heptadecenoate (17:1n7) levels	rs6552232	T	C	0.102039	0.0218555	0.862271	3.03e-06	0.000623856	21.7977
10-heptadecenoate (17:1n7) levels	rs143706129	A	G	-0.137069	0.0290366	0.0689697	2.35e-06	0.000344837	22.2837
10-heptadecenoate (17:1n7) levels	rs28468489	G	A	0.215489	0.0441628	0.0281409	1.06e-06	0.000156922	23.8088
10-heptadecenoate (17:1n7) levels	rs113915691	A	G	-0.148922	0.0304113	0.0624007	9.73e-07	0.000338111	23.9799
10-heptadecenoate (17:1n7) levels	rs180670669	A	G	0.148504	0.0300645	0.0650243	7.83e-07	0.000357477	24.3988
10-heptadecenoate (17:1n7) levels	rs74359901	T	A	0.177008	0.0352937	0.0500065	5.3e-07	0.000287967	25.1531
10-heptadecenoate (17:1n7) levels	rs12497825	T	A	-0.0849002	0.0156881	0.643875	6.24e-08	0.0016184	29.2871
10-nonadecenoate (19:1n9) levels	rs80053496	A	G	-0.237506	0.0517892	0.0209794	4.52e-06	0.000104102	21.0315
10-nonadecenoate (19:1n9) levels	rs2670012	T	C	0.0714097	0.0154714	0.536796	3.92e-06	0.00127656	21.3037
10-nonadecenoate (19:1n9) levels	rs7040332	T	C	0.0721409	0.0152688	0.405899	2.3e-06	0.00129729	22.323
10-nonadecenoate (19:1n9) levels	rs79859092	C	T	-0.191696	0.0404629	0.035749	2.16e-06	0.000186453	22.4446
10-nonadecenoate (19:1n9) levels	rs143706129	A	G	-0.142806	0.0294112	0.0690201	1.2e-06	0.00036508	23.5759
10-nonadecenoate (19:1n9) levels	rs12497825	T	A	-0.0780211	0.0159003	0.643697	9.25e-07	0.00133082	24.0776
10-nonadecenoate (19:1n9) levels	rs116530753	A	G	-0.168919	0.0343646	0.0502662	8.86e-07	0.000277982	24.1621
10-nonadecenoate (19:1n9) levels	rs113915691	A	G	-0.159624	0.0307763	0.0625612	2.14e-07	0.000380203	26.9007
10-undecenoate (11:1n1) levels	rs62015210	C	T	-0.341229	0.0745449	0.0106994	4.71e-06	5.35e-05	20.9535
10-undecenoate (11:1n1) levels	rs2837608	T	C	0.0705353	0.0153918	0.490128	4.59e-06	0.00126476	21.0007
10-undecenoate (11:1n1) levels	rs117706134	C	A	-0.437005	0.0947083	0.00661603	3.95e-06	3.37e-05	21.291
10-undecenoate (11:1n1) levels	rs9438621	A	G	0.144929	0.0312385	0.933576	3.49e-06	0.000321669	21.5244
10-undecenoate (11:1n1) levels	rs1825063	G	A	0.0763992	0.0161662	0.644698	2.29e-06	0.00123288	22.3338
10-undecenoate (11:1n1) levels	rs7032874	A	G	-0.0835097	0.017416	0.283639	1.63e-06	0.00112585	22.992
10-undecenoate (11:1n1) levels	rs1057868	T	C	-0.0861901	0.0171051	0.282001	4.68e-07	0.00123892	25.39
10-undecenoate (11:1n1) levels	rs79083227	T	G	-0.441696	0.0869018	0.00808343	3.72e-07	4.99e-05	25.8339
10-undecenoate (11:1n1) levels	rs72694660	T	C	0.166571	0.0326092	0.0596705	3.25e-07	0.000352828	26.0927
10-undecenoate (11:1n1) levels	rs187480892	T	G	-0.3995	0.0751295	0.010507	1.05e-07	7.08e-05	28.2756
10-undecenoate (11:1n1) levels	rs17103464	A	G	0.223738	0.04162	0.0345561	7.63e-08	0.000232344	28.8985
10-undecenoate (11:1n1) levels	rs1126742	G	A	0.46696	0.0223104	0.130815	2.85e-97	0.0120038	438.071
11beta-hydroxyandrosterone glucuronide levels	rs148561059	T	C	0.213046	0.0464102	0.0263357	4.42e-06	0.00013022	21.0727
11beta-hydroxyandrosterone glucuronide levels	rs72702904	C	G	-0.122186	0.0266149	0.0838259	4.41e-06	0.00039008	21.0762
11beta-hydroxyandrosterone glucuronide levels	rs9400332	T	C	-0.10845	0.0235874	0.108962	4.27e-06	0.000494623	21.1397
11beta-hydroxyandrosterone glucuronide levels	rs2035647	G	A	0.0837558	0.0182005	0.791682	4.19e-06	0.000841676	21.1769
11beta-hydroxyandrosterone glucuronide levels	rs188570852	A	G	-0.30938	0.0666969	0.0122844	3.51e-06	6.29e-05	21.5166
11beta-hydroxyandrosterone glucuronide levels	rs9808045	A	C	-0.151037	0.0321271	0.055142	2.59e-06	0.000277509	22.1016
11beta-hydroxyandrosterone glucuronide levels	rs116957076	T	C	-0.229486	0.0485245	0.023358	2.25e-06	0.00012296	22.3661
11beta-hydroxyandrosterone glucuronide levels	rs810823	A	G	0.178017	0.037174	0.0405439	1.68e-06	0.000214981	22.9321
11beta-hydroxyandrosterone glucuronide levels	rs150441104	C	T	-0.251936	0.0524519	0.0208333	1.56e-06	0.000113417	23.0706
11beta-hydroxyandrosterone glucuronide levels	rs117776170	G	A	-0.107076	0.0222723	0.123789	1.53e-06	0.000604156	23.1129
11beta-hydroxyandrosterone glucuronide levels	rs139277783	T	G	0.270073	0.0552312	0.0180768	1.01e-06	0.000102281	23.9108
11beta-hydroxyandrosterone glucuronide levels	rs4801415	C	G	-0.0727105	0.0148158	0.448215	9.22e-07	0.0014355	24.0849
11beta-hydroxyandrosterone glucuronide levels	rs55834920	T	C	-0.120671	0.0243312	0.102387	7.07e-07	0.000544775	24.5968
11beta-hydroxyandrosterone glucuronide levels	rs78319869	C	T	-0.252113	0.0505544	0.021187	6.13e-07	0.000124293	24.8698
11beta-hydroxyandrosterone glucuronide levels	rs148766126	G	T	-0.208353	0.0393001	0.0363229	1.15e-07	0.000237098	28.1069
11beta-hydroxyandrosterone glucuronide levels	rs111774594	C	G	-0.52144	0.0976579	0.00575792	9.32e-08	3.93e-05	28.5098
11beta-hydroxyandrosterone glucuronide levels	rs183379387	T	C	0.428098	0.0796807	0.00863676	7.76e-08	5.96e-05	28.8656
11beta-hydroxyandrosterone glucuronide levels	rs972283	G	A	0.0810732	0.0146239	0.517226	2.96e-08	0.00184951	30.7346
11beta-hydroxyandrosterone glucuronide levels	rs10514121	A	G	0.286687	0.0503116	0.0219331	1.21e-08	0.000167862	32.4698
11beta-hydroxyandrosterone glucuronide levels	rs72790679	A	G	-0.454672	0.0569641	0.0166189	1.44e-15	0.000250913	63.708
11beta-hydroxyandrosterone glucuronide levels	rs9282858	T	C	-0.430671	0.0406957	0.0337477	3.58e-26	0.000880102	111.994
11beta-hydroxyandrosterone glucuronide levels	rs141232858	C	A	0.3626	0.0303363	0.060882	6.29e-33	0.00196854	142.866
11beta-hydroxyetiocholanolone glucuronide levels	rs3762499	G	A	-0.094801	0.0206828	0.20679	4.57e-06	0.00083048	21.0091
11beta-hydroxyetiocholanolone glucuronide levels	rs138185036	G	C	-0.432832	0.0939542	0.00766764	4.09e-06	3.89e-05	21.223
11beta-hydroxyetiocholanolone glucuronide levels	rs4241304	C	T	-0.0917142	0.0198934	0.784636	4.02e-06	0.000865567	21.2547
11beta-hydroxyetiocholanolone glucuronide levels	rs56093613	G	C	-0.119455	0.0258895	0.109947	3.95e-06	0.000502071	21.2893
11beta-hydroxyetiocholanolone glucuronide levels	rs7780066	A	G	0.0938879	0.0201705	0.795644	3.24e-06	0.000848978	21.6664
11beta-hydroxyetiocholanolone glucuronide levels	rs7201200	T	G	-0.0795029	0.017018	0.406421	2.99e-06	0.00126884	21.8247
11beta-hydroxyetiocholanolone glucuronide levels	rs10838523	A	C	0.262591	0.0551949	0.022213	1.96e-06	0.000118472	22.634
11beta-hydroxyetiocholanolone glucuronide levels	rs61929004	A	G	0.159849	0.0334388	0.0634447	1.75e-06	0.000327229	22.8517
11beta-hydroxyetiocholanolone glucuronide levels	rs1375284	C	T	0.0949498	0.0197856	0.786991	1.6e-06	0.000930383	23.0298
11beta-hydroxyetiocholanolone glucuronide levels	rs189857060	C	G	-0.121559	0.0252568	0.121066	1.49e-06	0.000594019	23.1642
11beta-hydroxyetiocholanolone glucuronide levels	rs182081003	C	T	-0.320136	0.0661841	0.01536	1.32e-06	8.53e-05	23.3971
11beta-hydroxyetiocholanolone glucuronide levels	rs74985032	T	C	-0.157492	0.0313648	0.0737398	5.13e-07	0.000415022	25.2134
11beta-hydroxyetiocholanolone glucuronide levels	rs113967277	G	A	0.260939	0.0391401	0.0461999	2.61e-11	0.000471994	44.4461
12,13-DiHOME levels	rs7827287	T	G	0.0717372	0.0156363	0.502677	4.48e-06	0.0012681	21.0485
12,13-DiHOME levels	rs463370	T	C	-0.104277	0.0226472	0.136393	4.14e-06	0.000601812	21.2006
12,13-DiHOME levels	rs76869253	A	G	0.351389	0.0760494	0.010493	3.83e-06	5.34e-05	21.3494
12,13-DiHOME levels	rs73116398	T	C	-0.316773	0.068528	0.0130794	3.79e-06	6.65e-05	21.3678
12,13-DiHOME levels	rs56088608	A	G	-0.175332	0.0378728	0.0434151	3.67e-06	0.000214504	21.4322
12,13-DiHOME levels	rs35086472	A	G	-0.0801927	0.0172696	0.274702	3.42e-06	0.00103535	21.5628
12,13-DiHOME levels	rs13092691	A	G	-0.292899	0.0623292	0.0160208	2.61e-06	8.39e-05	22.0827
12,13-DiHOME levels	rs12797755	G	T	0.162337	0.0345442	0.0526549	2.61e-06	0.000265483	22.0844
12,13-DiHOME levels	rs116527366	C	T	-0.562861	0.119671	0.00423675	2.56e-06	2.25e-05	22.122
12,13-DiHOME levels	rs1076775	G	A	-0.0750039	0.01584	0.561816	2.19e-06	0.00133019	22.4211
12,13-DiHOME levels	rs9294997	C	T	-0.105996	0.0223658	0.141541	2.15e-06	0.000657682	22.46
12,13-DiHOME levels	rs117215470	G	A	0.252748	0.0532749	0.0216511	2.09e-06	0.000114897	22.5077
12,13-DiHOME levels	rs62195831	C	A	0.391351	0.0819712	0.00877193	1.8e-06	4.78e-05	22.7935
12,13-DiHOME levels	rs55982573	T	C	0.295412	0.0617374	0.0163064	1.71e-06	8.85e-05	22.896
12,13-DiHOME levels	rs111258114	A	G	-0.177609	0.0370692	0.0472569	1.66e-06	0.000249086	22.9564
12,13-DiHOME levels	rs1015008	T	C	0.0876726	0.0172504	0.696778	3.73e-07	0.00131519	25.8303
12,13-DiHOME levels	rs9804128	G	A	-0.0952313	0.0180091	0.260707	1.24e-07	0.00129882	27.9625
13-HODE + 9-HODE levels	rs1488089	T	A	-0.070782	0.0152896	0.605331	3.67e-06	0.00123391	21.4315
13-HODE + 9-HODE levels	rs140690283	G	A	-0.411385	0.0865383	0.00773196	2e-06	4.18e-05	22.5985
13-HODE + 9-HODE levels	rs1888287	T	C	-0.0829713	0.0172431	0.262601	1.5e-06	0.00108051	23.154
13-HODE + 9-HODE levels	rs142051011	T	A	0.32744	0.0678212	0.0124311	1.38e-06	6.9e-05	23.3095
13-HODE + 9-HODE levels	rs75624037	T	G	0.193494	0.039426	0.0380807	9.21e-07	0.000212626	24.0863
13-HODE + 9-HODE levels	rs71537095	C	T	-0.0968563	0.0194864	0.189472	6.68e-07	0.000914344	24.7054
13-HODE + 9-HODE levels	rs16944511	G	A	-0.395745	0.0753155	0.010072	1.48e-07	6.63e-05	27.6097
16a-hydroxy DHEA 3-sulfate levels	rs356241	G	A	0.0684362	0.014936	0.535918	4.61e-06	0.00125835	20.9944
16a-hydroxy DHEA 3-sulfate levels	rs190372499	G	A	0.285637	0.0622448	0.0141805	4.46e-06	7.09e-05	21.0583
16a-hydroxy DHEA 3-sulfate levels	rs117156815	A	G	0.178864	0.0389711	0.0367602	4.44e-06	0.000179753	21.065
16a-hydroxy DHEA 3-sulfate levels	rs17361671	A	G	-0.0831445	0.0180953	0.227114	4.33e-06	0.000893098	21.1123
16a-hydroxy DHEA 3-sulfate levels	rs78900934	A	C	0.0742732	0.0159902	0.309078	3.4e-06	0.00111034	21.5753
16a-hydroxy DHEA 3-sulfate levels	rs9526196	A	G	0.122605	0.0262443	0.0867663	2.99e-06	0.000416758	21.8246
16a-hydroxy DHEA 3-sulfate levels	rs140444359	T	A	0.214365	0.045505	0.0269465	2.47e-06	0.000140227	22.1916
16a-hydroxy DHEA 3-sulfate levels	rs4924416	T	G	0.0740505	0.0156297	0.342228	2.16e-06	0.00121773	22.4468
16a-hydroxy DHEA 3-sulfate levels	rs17171525	A	C	0.178249	0.0372802	0.0407704	1.74e-06	0.000215461	22.8611
16a-hydroxy DHEA 3-sulfate levels	rs115397758	A	G	0.338263	0.0694921	0.0112722	1.13e-06	6.36e-05	23.694
16a-hydroxy DHEA 3-sulfate levels	rs138761606	C	T	-0.313158	0.0641094	0.0133228	1.04e-06	7.56e-05	23.8607
16a-hydroxy DHEA 3-sulfate levels	rs2810507	A	G	0.249549	0.0508928	0.0216334	9.42e-07	0.000122639	24.0436
16a-hydroxy DHEA 3-sulfate levels	rs74910762	A	C	-0.162855	0.033105	0.0531681	8.68e-07	0.000293591	24.2
16a-hydroxy DHEA 3-sulfate levels	rs4703006	C	T	0.0802944	0.0151307	0.394727	1.12e-07	0.00162145	28.1613
16a-hydroxy DHEA 3-sulfate levels	rs487624	A	C	-0.0809517	0.0150525	0.426219	7.53e-08	0.00170458	28.9224
16a-hydroxy DHEA 3-sulfate levels	rs1987580	C	A	-0.0870998	0.0161623	0.291871	7.08e-08	0.00144656	29.0421
16a-hydroxy DHEA 3-sulfate levels	rs2342307	G	A	-0.101967	0.0153348	0.619232	2.94e-11	0.00251236	44.2143
16a-hydroxy DHEA 3-sulfate levels	rs10128455	C	T	-0.10757	0.0149923	0.477507	7.23e-13	0.00309535	51.4809
16a-hydroxy DHEA 3-sulfate levels	rs148982377	C	T	1.04428	0.0388142	0.0344093	1.94e-159	0.00579597	723.857
17alpha-hydroxypregnanolone glucuronide levels	rs145323940	C	T	-0.347083	0.0758077	0.0104317	4.68e-06	5.21e-05	20.9624
17alpha-hydroxypregnanolone glucuronide levels	rs7171867	G	T	-0.115576	0.0252425	0.105424	4.68e-06	0.000476466	20.9638
17alpha-hydroxypregnanolone glucuronide levels	rs10814884	G	C	-0.0816704	0.0178238	0.255981	4.6e-06	0.000963662	20.9956
17alpha-hydroxypregnanolone glucuronide levels	rs73194752	T	C	-0.103398	0.0224304	0.140129	4.03e-06	0.000617044	21.2496
17alpha-hydroxypregnanolone glucuronide levels	rs17719944	G	A	0.130072	0.0277789	0.0879488	2.84e-06	0.000423829	21.9249
17alpha-hydroxypregnanolone glucuronide levels	rs1000136	T	C	-0.0733014	0.0156064	0.45395	2.64e-06	0.00131784	22.0607
17alpha-hydroxypregnanolone glucuronide levels	rs37482	A	G	0.111391	0.0236813	0.117377	2.55e-06	0.000552397	22.1253
17alpha-hydroxypregnanolone glucuronide levels	rs3785912	T	C	-0.0787216	0.0165527	0.342628	1.98e-06	0.00122769	22.6178
17alpha-hydroxypregnanolone glucuronide levels	rs4713420	T	G	-0.100635	0.0211232	0.162442	1.9e-06	0.000744211	22.6975
17alpha-hydroxypregnanolone glucuronide levels	rs117242229	C	A	-0.282721	0.0592917	0.0175707	1.86e-06	9.46e-05	22.7367
17alpha-hydroxypregnanolone glucuronide levels	rs118134155	C	A	-0.232265	0.0483736	0.0262732	1.57e-06	0.000142136	23.0542
17alpha-hydroxypregnanolone glucuronide levels	rs12416687	C	T	0.0857199	0.0178265	0.249731	1.52e-06	0.00104406	23.1223
17alpha-hydroxypregnanolone glucuronide levels	rs2468872	A	G	-0.0764143	0.0158682	0.555169	1.47e-06	0.00138013	23.1896
17alpha-hydroxypregnanolone glucuronide levels	rs17678628	C	T	0.195708	0.0398777	0.0409262	9.21e-07	0.000227832	24.0856
17alpha-hydroxypregnanolone glucuronide levels	rs11519067	T	A	0.108182	0.0212842	0.16245	3.72e-07	0.000847091	25.8342
17alpha-hydroxypregnanolone glucuronide levels	rs183318671	T	G	0.462386	0.0903333	0.00756484	3.08e-07	4.74e-05	26.2007
17alpha-hydroxypregnanolone glucuronide levels	rs114891569	T	G	0.524696	0.0988098	0.00629157	1.1e-07	4.25e-05	28.1978
17alpha-hydroxypregnanolone glucuronide levels	rs540582	C	T	-0.0993954	0.0157566	0.581372	2.82e-10	0.00233396	39.7931
17alpha-hydroxypregnanolone glucuronide levels	rs142131421	A	G	0.681648	0.0290974	0.0707877	2.3e-121	0.00869939	548.797
1-arachidonoyl-gpc (20:4n6) levels	rs142098308	C	G	-0.375856	0.0818025	0.00878149	4.33e-06	4.43e-05	21.111
1-arachidonoyl-gpc (20:4n6) levels	rs79564235	C	T	0.234166	0.0508779	0.0230685	4.17e-06	0.000115047	21.1831
1-arachidonoyl-gpc (20:4n6) levels	rs12446329	T	C	0.206003	0.0441893	0.0306444	3.13e-06	0.000155579	21.7327
1-arachidonoyl-gpc (20:4n6) levels	rs2883070	C	T	0.0837746	0.0179331	0.242563	2.99e-06	0.00096625	21.823
1-arachidonoyl-gpc (20:4n6) levels	rs138002285	T	G	-0.296124	0.0632239	0.0149393	2.82e-06	7.78e-05	21.9374
1-arachidonoyl-gpc (20:4n6) levels	rs12672599	T	C	0.0891403	0.0189982	0.795666	2.7e-06	0.000862579	22.0152
1-arachidonoyl-gpc (20:4n6) levels	rs61781291	A	T	0.0836417	0.0177146	0.253201	2.34e-06	0.00101591	22.2937
1-arachidonoyl-gpc (20:4n6) levels	rs73067080	C	T	0.0994238	0.0205219	0.164968	1.27e-06	0.000779207	23.4718
1-arachidonoyl-gpc (20:4n6) levels	rs12271414	C	G	-0.0981658	0.0198008	0.188048	7.13e-07	0.000904395	24.5785
1-arachidonoyl-gpc (20:4n6) levels	rs12946063	C	T	-0.0790675	0.0155854	0.386518	3.91e-07	0.00147074	25.7371
1-arachidonoyl-gpc (20:4n6) levels	rs58542926	T	C	-0.15957	0.0292592	0.0754694	4.93e-08	0.00050012	29.7425
1-arachidonoyl-gpc (20:4n6) levels	rs1219550	C	T	-0.117372	0.0206163	0.162727	1.25e-08	0.00106424	32.4121
1-arachidonoyl-gpc (20:4n6) levels	rs2954021	G	A	-0.0891919	0.0153807	0.509683	6.67e-09	0.00202526	33.6278
1-arachidonoyl-gpc (20:4n6) levels	rs4500751	T	C	-0.119795	0.0164555	0.310531	3.34e-13	0.00273451	52.9975
1-arachidonoyl-gpc (20:4n6) levels	rs174528	C	T	-0.510101	0.0150856	0.368639	1.24e-250	0.0641314	1143.37
1-arachidonoyl-GPE (20:4n6) levels	rs10017259	A	G	-0.0830187	0.0181421	0.232527	4.74e-06	0.00090057	20.94
1-arachidonoyl-GPE (20:4n6) levels	rs262145	G	T	-0.0783967	0.0170875	0.700825	4.48e-06	0.0010636	21.0493
1-arachidonoyl-GPE (20:4n6) levels	rs2935562	G	C	-0.0924787	0.0201338	0.816402	4.36e-06	0.000762093	21.0975
1-arachidonoyl-GPE (20:4n6) levels	rs55837305	A	G	-0.154979	0.0334877	0.0551712	3.69e-06	0.000269057	21.4178
1-arachidonoyl-GPE (20:4n6) levels	rs73218916	G	A	0.229632	0.0494845	0.0248409	3.48e-06	0.000125711	21.5341
1-arachidonoyl-GPE (20:4n6) levels	rs80318161	T	C	0.251687	0.0540826	0.0205704	3.26e-06	0.000105154	21.6574
1-arachidonoyl-GPE (20:4n6) levels	rs2243884	C	T	-0.0849616	0.0181134	0.246116	2.72e-06	0.000983771	22.0012
1-arachidonoyl-GPE (20:4n6) levels	rs186419492	A	G	-0.360176	0.0762319	0.0101261	2.3e-06	5.39e-05	22.3232
1-arachidonoyl-GPE (20:4n6) levels	rs78883782	C	T	0.416436	0.0878548	0.00738231	2.14e-06	3.97e-05	22.4681
1-arachidonoyl-GPE (20:4n6) levels	rs111411231	T	C	0.176399	0.0370185	0.0457793	1.89e-06	0.000239043	22.7067
1-arachidonoyl-GPE (20:4n6) levels	rs61781291	A	T	0.0853201	0.0177873	0.252895	1.61e-06	0.00104763	23.0082
1-arachidonoyl-GPE (20:4n6) levels	rs9909922	C	T	0.117923	0.0244811	0.11165	1.46e-06	0.000554603	23.2025
1-arachidonoyl-GPE (20:4n6) levels	rs17008864	C	T	-0.136333	0.026888	0.0889697	3.97e-07	0.000502185	25.709
1-arachidonoyl-GPE (20:4n6) levels	rs907035	A	G	-0.0799857	0.0156033	0.524342	2.96e-07	0.00157945	26.278
1-arachidonoyl-GPE (20:4n6) levels	rs17113588	A	G	-0.149467	0.0285328	0.0781896	1.62e-07	0.000476647	27.4411
1-arachidonoyl-GPE (20:4n6) levels	rs2980882	G	A	-0.0822252	0.0153516	0.47597	8.5e-08	0.00172442	28.6882
1-arachidonoyl-GPE (20:4n6) levels	rs10770795	G	A	-0.123356	0.0223434	0.13534	3.37e-08	0.000859603	30.4805
1-arachidonoyl-GPE (20:4n6) levels	rs1532085	G	A	-0.104314	0.0159064	0.623395	5.45e-11	0.0024333	43.0072
1-arachidonoyl-GPE (20:4n6) levels	rs11519272	A	C	0.271602	0.0203388	0.166081	1.12e-40	0.00595201	178.326
1-arachidonoyl-GPE (20:4n6) levels	rs174560	C	T	-0.384949	0.0161464	0.307301	1.25e-125	0.0291587	568.401
1-arachidonylglycerol (20:4) levels	rs148115101	A	G	-0.557222	0.121996	0.0039979	4.93e-06	2e-05	20.8625
1-arachidonylglycerol (20:4) levels	rs117301803	A	C	-0.197496	0.0431413	0.0329188	4.7e-06	0.000160783	20.9571
1-arachidonylglycerol (20:4) levels	rs137996931	C	A	-0.140157	0.0302147	0.0673429	3.51e-06	0.000325695	21.5176
1-arachidonylglycerol (20:4) levels	rs74359901	T	A	0.170341	0.0366053	0.0503881	3.26e-06	0.000249706	21.6546
1-arachidonylglycerol (20:4) levels	rs13199548	G	A	0.0770293	0.0164115	0.37493	2.68e-06	0.00124422	22.03
1-arachidonylglycerol (20:4) levels	rs11099075	G	A	0.0857877	0.0182451	0.765458	2.58e-06	0.000956541	22.1084
1-arachidonylglycerol (20:4) levels	rs78231662	C	T	0.267118	0.0567974	0.0188753	2.56e-06	9.87e-05	22.1182
1-arachidonylglycerol (20:4) levels	rs62280280	C	T	-0.0732936	0.0155406	0.482171	2.4e-06	0.00133841	22.2432
1-arachidonylglycerol (20:4) levels	rs7320450	T	C	-0.259157	0.0542821	0.0201808	1.8e-06	0.000108618	22.7936
1-arachidonylglycerol (20:4) levels	rs11723204	G	T	0.240196	0.0502112	0.0242253	1.72e-06	0.000130363	22.8839
1-arachidonylglycerol (20:4) levels	rs202190768	T	C	0.0849917	0.0176604	0.251549	1.49e-06	0.00105085	23.1607
1-arachidonylglycerol (20:4) levels	rs10742001	A	G	-0.106502	0.0211993	0.156238	5.06e-07	0.000801832	25.239
1-arachidonylglycerol (20:4) levels	rs11215670	T	C	0.221077	0.0402002	0.0372577	3.81e-08	0.000261433	30.2434
1-arachidonylglycerol (20:4) levels	rs174564	G	A	-0.270612	0.0160231	0.337395	5.43e-64	0.0153673	285.234
1-dihomo-linolenylglycerol (20:3) levels	rs114892592	T	G	-0.378002	0.0822885	0.0108309	4.36e-06	5.45e-05	21.1013
1-dihomo-linolenylglycerol (20:3) levels	rs61018188	A	T	0.0915247	0.0198656	0.247442	4.08e-06	0.000952557	21.2262
1-dihomo-linolenylglycerol (20:3) levels	rs28585593	C	A	-0.0814322	0.0176548	0.362036	3.98e-06	0.00118418	21.2749
1-dihomo-linolenylglycerol (20:3) levels	rs4833667	A	G	-0.0841305	0.0178267	0.338657	2.37e-06	0.00120214	22.2723
1-dihomo-linolenylglycerol (20:3) levels	rs56300950	A	T	-0.0828385	0.017425	0.374493	1.99e-06	0.00127585	22.6005
1-dihomo-linolenylglycerol (20:3) levels	rs17014031	C	T	0.183074	0.0383574	0.0492881	1.82e-06	0.000257247	22.7801
1-dihomo-linolenylglycerol (20:3) levels	rs10509326	G	A	-0.0932392	0.0194355	0.257435	1.61e-06	0.00106026	23.0147
1-dihomo-linolenylglycerol (20:3) levels	rs9493310	A	G	0.216964	0.0450382	0.0373389	1.45e-06	0.000201026	23.2067
1-dihomo-linolenylglycerol (20:3) levels	rs17085256	A	G	-0.347023	0.0712403	0.0144836	1.11e-06	8.16e-05	23.7282
1-dihomo-linolenylglycerol (20:3) levels	rs71482402	A	T	0.14128	0.0269087	0.110784	1.52e-07	0.000654432	27.5661
1-dihomo-linolenylglycerol (20:3) levels	rs7015094	G	C	-0.0978941	0.01837	0.308833	9.87e-08	0.00146085	28.3985
1-dihomo-linolenylglycerol (20:3) levels	rs61897793	A	G	0.116501	0.0217103	0.186068	8.04e-08	0.00105097	28.7957
1-dihomo-linolenylglycerol (20:3) levels	rs1895342	A	G	0.139195	0.0253968	0.127071	4.23e-08	0.000803006	30.0393
1H-indole-7-acetic acid levels	rs142455309	A	T	-0.324141	0.069395	0.0171893	3e-06	8.88e-05	21.8178
1-lignoceroyl-GPC (24:0) levels	rs67802215	T	C	-0.0942284	0.0206173	0.170453	4.87e-06	0.000711787	20.8882
1-lignoceroyl-GPC (24:0) levels	rs1042580	C	T	-0.0751005	0.0163991	0.372562	4.66e-06	0.00118146	20.9723
1-lignoceroyl-GPC (24:0) levels	rs139195718	T	C	0.231575	0.0495659	0.0253546	2.98e-06	0.000129995	21.8282
1-lignoceroyl-GPC (24:0) levels	rs62052947	G	A	0.162537	0.0347193	0.0526284	2.85e-06	0.000263334	21.9161
1-lignoceroyl-GPC (24:0) levels	rs12492889	G	A	-0.0757283	0.0161055	0.374311	2.58e-06	0.00124785	22.1089
1-lignoceroyl-GPC (24:0) levels	rs17575985	C	T	-0.0927512	0.0187981	0.212978	8.05e-07	0.000983415	24.3451
1-lignoceroyl-GPC (24:0) levels	rs77787114	C	T	-0.325387	0.0655761	0.0135119	6.98e-07	7.91e-05	24.6212
1-lignoceroyl-GPC (24:0) levels	rs174560	C	T	-0.135833	0.0166808	0.308773	3.85e-16	0.00341068	66.3097
1-linolenoyl-GPC (18:3) levels	rs56319357	G	A	0.0750974	0.016431	0.320158	4.87e-06	0.00109572	20.8892
1-linolenoyl-GPC (18:3) levels	rs7585866	G	A	0.0738059	0.016096	0.346915	4.53e-06	0.001148	21.0255
1-linolenoyl-GPC (18:3) levels	rs73069021	A	G	0.0947544	0.0205434	0.164501	3.98e-06	0.000704649	21.2742
1-linolenoyl-GPC (18:3) levels	rs33966966	T	C	-0.0933093	0.0201751	0.170807	3.75e-06	0.000730103	21.3904
1-linolenoyl-GPC (18:3) levels	rs707967	C	T	0.0739323	0.0159782	0.363974	3.71e-06	0.00119443	21.4098
1-linolenoyl-GPC (18:3) levels	rs10864726	T	C	0.0731348	0.015791	0.602666	3.63e-06	0.00123784	21.4501
1-linolenoyl-GPC (18:3) levels	rs477728	A	G	0.128556	0.0275887	0.0872746	3.17e-06	0.000416826	21.7131
1-linolenoyl-GPC (18:3) levels	rs140549299	A	G	0.344352	0.0736309	0.0109078	2.91e-06	5.69e-05	21.8718
1-linolenoyl-GPC (18:3) levels	rs7116885	T	A	0.0785107	0.0167592	0.29578	2.8e-06	0.00110162	21.9458
1-linolenoyl-GPC (18:3) levels	rs57965307	G	T	0.0955708	0.0199386	0.174193	1.64e-06	0.00079648	22.9753
1-linolenoyl-GPC (18:3) levels	rs116697863	C	T	-0.435675	0.0903498	0.00730193	1.42e-06	4.06e-05	23.2526
1-linolenoyl-GPC (18:3) levels	rs61628485	C	T	0.138854	0.0287505	0.0775946	1.37e-06	0.000402331	23.3252
1-linolenoyl-GPC (18:3) levels	rs145291281	T	C	-0.380453	0.0784156	0.00957808	1.22e-06	5.38e-05	23.5395
1-linolenoyl-GPC (18:3) levels	rs62036205	C	A	-0.131655	0.026875	0.0919901	9.64e-07	0.000483074	23.9982
1-linolenoyl-GPC (18:3) levels	rs75883746	G	A	-0.275451	0.0560016	0.0192634	8.72e-07	0.000110148	24.1929
1-linolenoyl-GPC (18:3) levels	rs4790705	A	C	0.119862	0.0231129	0.12985	2.15e-07	0.000732309	26.8939
1-linolenoyl-GPC (18:3) levels	rs1260326	C	T	-0.0843884	0.0156061	0.587175	6.39e-08	0.0017081	29.24
1-linolenoyl-GPC (18:3) levels	rs2272720	T	G	-0.0871757	0.0155057	0.414613	1.89e-08	0.00184884	31.6088
1-linolenoyl-GPC (18:3) levels	rs7515857	T	G	0.104128	0.0176897	0.251707	3.95e-09	0.00157277	34.6493
1-linolenoyl-GPC (18:3) levels	rs6689014	T	C	0.480254	0.08086	0.00884527	2.86e-09	7.45e-05	35.2756
1-linoleoyl-2-arachidonoyl-GPC (18:2/20:4n6) levels	rs2417301	G	A	0.119223	0.026055	0.905374	4.74e-06	0.000432295	20.9381
1-linoleoyl-2-arachidonoyl-GPC (18:2/20:4n6) levels	rs141156905	G	C	0.234159	0.0509818	0.022679	4.37e-06	0.000112683	21.0956
1-linoleoyl-2-arachidonoyl-GPC (18:2/20:4n6) levels	rs28496041	T	C	0.147773	0.0321615	0.0587359	4.33e-06	0.000281279	21.1114
1-linoleoyl-2-arachidonoyl-GPC (18:2/20:4n6) levels	rs188247550	T	C	-0.350612	0.0754935	0.0101977	3.41e-06	5.25e-05	21.5692
1-linoleoyl-2-arachidonoyl-GPC (18:2/20:4n6) levels	rs34783509	C	T	-0.297566	0.0635184	0.0143443	2.8e-06	7.48e-05	21.9466
1-linoleoyl-2-arachidonoyl-GPC (18:2/20:4n6) levels	rs184548570	T	C	0.31779	0.0677394	0.0127516	2.71e-06	6.68e-05	22.0089
1-linoleoyl-2-arachidonoyl-GPC (18:2/20:4n6) levels	rs72987546	C	T	-0.0938045	0.019864	0.176674	2.33e-06	0.000781741	22.3005
1-linoleoyl-2-arachidonoyl-GPC (18:2/20:4n6) levels	rs115735785	C	T	0.232236	0.0486807	0.0251059	1.84e-06	0.00013424	22.7586
1-linoleoyl-2-arachidonoyl-GPC (18:2/20:4n6) levels	rs79712551	A	G	0.126282	0.0259241	0.0984829	1.11e-06	0.000507709	23.7288
1-linoleoyl-2-arachidonoyl-GPC (18:2/20:4n6) levels	rs141695929	T	C	-0.363598	0.0739594	0.0105945	8.82e-07	6.11e-05	24.1689
1-linoleoyl-2-arachidonoyl-GPC (18:2/20:4n6) levels	rs4846913	A	C	0.0780224	0.0157224	0.599438	6.96e-07	0.00142501	24.6264
1-linoleoyl-2-arachidonoyl-GPC (18:2/20:4n6) levels	rs2281872	C	T	-0.0817623	0.0161711	0.64982	4.28e-07	0.0014019	25.5639
1-linoleoyl-2-arachidonoyl-GPC (18:2/20:4n6) levels	rs59141993	T	A	-0.765152	0.148426	0.00250438	2.53e-07	1.6e-05	26.5751
1-linoleoyl-2-arachidonoyl-GPC (18:2/20:4n6) levels	rs185767502	C	T	-0.334102	0.0641682	0.0140968	1.92e-07	9.08e-05	27.1093
1-linoleoyl-2-arachidonoyl-GPC (18:2/20:4n6) levels	rs11236515	G	A	-0.135569	0.0254859	0.0972429	1.04e-07	0.000598624	28.2957
1-linoleoyl-2-arachidonoyl-GPC (18:2/20:4n6) levels	rs261342	C	G	-0.099118	0.0185656	0.783047	9.36e-08	0.00116693	28.5028
1-linoleoyl-2-arachidonoyl-GPC (18:2/20:4n6) levels	rs17231506	T	C	0.0968277	0.0160793	0.325729	1.72e-09	0.00191938	36.2631
1-linoleoyl-2-arachidonoyl-GPC (18:2/20:4n6) levels	rs28601761	G	C	-0.0928799	0.0152936	0.423106	1.25e-09	0.00216957	36.8828
1-linoleoyl-2-arachidonoyl-GPC (18:2/20:4n6) levels	rs111676697	T	G	0.111781	0.0179331	0.228787	4.57e-10	0.0016521	38.8531
1-linoleoyl-2-arachidonoyl-GPC (18:2/20:4n6) levels	rs4932474	T	C	-0.0986494	0.0158029	0.39142	4.31e-10	0.00223707	38.9686
1-linoleoyl-2-arachidonoyl-GPC (18:2/20:4n6) levels	rs58542926	T	C	-0.268266	0.0287406	0.0758912	1.02e-20	0.00147251	87.1244
1-linoleoyl-2-arachidonoyl-GPC (18:2/20:4n6) levels	rs174560	C	T	-0.314042	0.0160757	0.305884	5.51e-85	0.0195267	381.624
1-linoleoyl-2-linolenoyl-GPC (18:2/18:3) levels	rs2180795	T	C	-0.164229	0.035813	0.953302	4.52e-06	0.000225606	21.029
1-linoleoyl-2-linolenoyl-GPC (18:2/18:3) levels	rs293381	A	G	-0.0719705	0.0156336	0.426663	4.15e-06	0.00124937	21.1929
1-linoleoyl-2-linolenoyl-GPC (18:2/18:3) levels	rs3108495	T	C	0.0828459	0.0179163	0.769444	3.76e-06	0.00091412	21.3819
1-linoleoyl-2-linolenoyl-GPC (18:2/18:3) levels	rs12088521	G	T	-0.0839478	0.018141	0.215091	3.7e-06	0.000871248	21.4139
1-linoleoyl-2-linolenoyl-GPC (18:2/18:3) levels	rs67170531	A	G	-0.0945801	0.0204175	0.163723	3.62e-06	0.000708041	21.4583
1-linoleoyl-2-linolenoyl-GPC (18:2/18:3) levels	rs79028060	A	G	-0.127396	0.0271036	0.0840806	2.6e-06	0.000410029	22.0931
1-linoleoyl-2-linolenoyl-GPC (18:2/18:3) levels	rs62188519	C	T	-0.088589	0.0188415	0.210071	2.58e-06	0.000884071	22.1069
1-linoleoyl-2-linolenoyl-GPC (18:2/18:3) levels	rs192540706	T	C	-0.232307	0.0491695	0.0239173	2.31e-06	0.000125584	22.322
1-linoleoyl-2-linolenoyl-GPC (18:2/18:3) levels	rs6987304	A	C	-0.0883784	0.0184999	0.219904	1.78e-06	0.000943494	22.822
1-linoleoyl-2-linolenoyl-GPC (18:2/18:3) levels	rs890614	C	T	0.146599	0.0306685	0.934214	1.75e-06	0.000338424	22.8495
1-linoleoyl-2-linolenoyl-GPC (18:2/18:3) levels	rs1274214	C	T	0.073133	0.0152734	0.493072	1.68e-06	0.00138107	22.9274
1-linoleoyl-2-linolenoyl-GPC (18:2/18:3) levels	rs11508026	T	C	0.0766433	0.0153162	0.431855	5.61e-07	0.00148063	25.0407
1-linoleoyl-2-linolenoyl-GPC (18:2/18:3) levels	rs192322815	A	G	-0.408426	0.0812888	0.00867479	5.05e-07	5.23e-05	25.2444
1-linoleoyl-2-linolenoyl-GPC (18:2/18:3) levels	rs174546	T	C	0.236846	0.0157327	0.340301	3.23e-51	0.0122614	226.634
1-linoleoylglycerol (18:2) levels	rs114473062	T	C	0.226158	0.049117	0.025608	4.14e-06	0.000127489	21.2012
1-linoleoylglycerol (18:2) levels	rs62385039	G	A	-0.258001	0.0552286	0.0201079	2.99e-06	0.000103625	21.823
1-linoleoylglycerol (18:2) levels	rs17410962	A	G	-0.11411	0.0235805	0.120383	1.3e-06	0.000597591	23.4175
1-linoleoylglycerol (18:2) levels	rs75445316	T	C	0.241198	0.049473	0.024875	1.09e-06	0.000138944	23.769
1-linoleoylglycerol (18:2) levels	rs77982886	G	A	0.316857	0.0635267	0.0152346	6.11e-07	8.99e-05	24.8779
1-linoleoylglycerol (18:2) levels	rs964184	C	G	-0.116525	0.0229017	0.868723	3.62e-07	0.000711503	25.8883
1-linoleoyl-gpc (18:2) levels	rs145233615	G	T	0.385983	0.0842198	0.00836284	4.58e-06	4.2e-05	21.0043
1-linoleoyl-gpc (18:2) levels	rs6514277	A	C	0.092645	0.0201464	0.182261	4.25e-06	0.000759559	21.147
1-linoleoyl-gpc (18:2) levels	rs603737	A	G	0.0757562	0.0163396	0.585069	3.55e-06	0.0012576	21.4958
1-linoleoyl-gpc (18:2) levels	rs143961980	A	G	0.232201	0.0487988	0.0251672	1.95e-06	0.000133869	22.6417
1-linoleoyl-gpc (18:2) levels	rs141018764	T	C	-0.323373	0.0676793	0.0128469	1.77e-06	6.98e-05	22.8295
1-linoleoyl-gpc (18:2) levels	rs141146649	A	G	-0.554327	0.114873	0.00430564	1.4e-06	2.41e-05	23.2861
1-linoleoyl-gpc (18:2) levels	rs13253349	A	G	-0.0812137	0.016713	0.297826	1.18e-06	0.00119004	23.6129
1-linoleoyl-gpc (18:2) levels	rs2798231	A	G	-0.0859335	0.0176182	0.248801	1.07e-06	0.00107155	23.7904
1-linoleoyl-gpc (18:2) levels	rs75827837	G	T	-0.33091	0.0668833	0.0129013	7.51e-07	7.51e-05	24.4785
1-linoleoyl-gpc (18:2) levels	rs494342	A	T	0.0872112	0.016961	0.712207	2.72e-07	0.00130597	26.4388
1-linoleoyl-gpc (18:2) levels	rs174546	T	C	0.128831	0.0160407	0.33937	9.63e-16	0.00348522	64.5051
1-linoleoyl-gpc (18:2) levels	rs77692382	T	C	0.148269	0.0176834	0.248839	5.09e-17	0.00316683	70.3022
1-linoleoyl-GPE (18:2) levels	rs141487100	T	A	0.321999	0.0698848	0.012363	4.07e-06	6.25e-05	21.2297
1-linoleoyl-GPE (18:2) levels	rs62202204	A	G	-0.104563	0.0226295	0.14244	3.83e-06	0.000628502	21.3504
1-linoleoyl-GPE (18:2) levels	rs13253349	A	G	-0.0782544	0.0168873	0.297513	3.59e-06	0.00108155	21.4732
1-linoleoyl-GPE (18:2) levels	rs184648706	C	T	0.242323	0.052101	0.022155	3.3e-06	0.000112939	21.632
1-linoleoyl-GPE (18:2) levels	rs1650825	G	A	-0.165117	0.0351258	0.0505319	2.59e-06	0.000255494	22.0969
1-linoleoyl-GPE (18:2) levels	rs117382682	T	C	-0.344575	0.0729273	0.0116539	2.3e-06	6.2e-05	22.3248
1-linoleoyl-GPE (18:2) levels	rs148603336	A	G	0.2948	0.0623444	0.015324	2.26e-06	8.13e-05	22.3594
1-linoleoyl-GPE (18:2) levels	rs794410	G	A	-0.0757448	0.0158671	0.414163	1.81e-06	0.00133249	22.7882
1-linoleoyl-GPE (18:2) levels	rs494342	A	T	0.0821689	0.0171294	0.711729	1.61e-06	0.00113776	23.0107
1-linoleoyl-GPE (18:2) levels	rs146516493	G	A	-0.373876	0.0776928	0.00991605	1.49e-06	5.48e-05	23.1576
1-linoleoyl-GPE (18:2) levels	rs12916185	C	A	0.119146	0.0243237	0.111044	9.66e-07	0.000570794	23.9938
1-linoleoyl-GPE (18:2) levels	rs77110644	C	T	0.450339	0.0912388	0.00722	7.98e-07	4.21e-05	24.3624
1-linoleoyl-GPE (18:2) levels	rs1402545	C	T	-0.0815247	0.0160703	0.56712	3.92e-07	0.00152257	25.7354
1-linoleoyl-GPE (18:2) levels	rs9358341	C	A	-0.0979851	0.0189389	0.21942	2.29e-07	0.00110486	26.7677
1-linoleoyl-GPE (18:2) levels	rs75827837	G	T	-0.352097	0.0676095	0.0128748	1.91e-07	8.31e-05	27.1212
1-linoleoyl-GPE (18:2) levels	rs2043082	A	G	0.0858762	0.0164217	0.342822	1.7e-07	0.00148479	27.347
1-linoleoyl-GPE (18:2) levels	rs73069021	A	G	0.132622	0.0206069	0.164627	1.23e-10	0.00137275	41.4196
1-linoleoyl-GPE (18:2) levels	rs77692382	T	C	0.128077	0.0178513	0.249177	7.25e-13	0.00232088	51.4757
1-linoleoyl-GPE (18:2) levels	rs174546	T	C	0.28307	0.0159736	0.339458	2.88e-70	0.0169696	314.038
1-linoleoyl-GPG (18:2) levels	rs894750	G	C	0.0826861	0.0180719	0.246344	4.75e-06	0.000936649	20.9342
1-linoleoyl-GPG (18:2) levels	rs141289665	T	C	0.648635	0.141566	0.00303255	4.61e-06	1.53e-05	20.9934
1-linoleoyl-GPG (18:2) levels	rs10511931	G	A	-0.0882353	0.0191895	0.772595	4.26e-06	0.000895187	21.1426
1-linoleoyl-GPG (18:2) levels	rs183666278	T	C	-0.256902	0.0557466	0.0200223	4.06e-06	0.000100423	21.2372
1-linoleoyl-GPG (18:2) levels	rs149743557	C	T	0.275474	0.0594573	0.0175898	3.6e-06	8.94e-05	21.466
1-linoleoyl-GPG (18:2) levels	rs142299812	T	C	-0.142787	0.0307894	0.0686629	3.53e-06	0.000331442	21.5068
1-linoleoyl-GPG (18:2) levels	rs331582	C	T	0.0723135	0.0155296	0.497699	3.22e-06	0.00130633	21.6829
1-linoleoyl-GPG (18:2) levels	rs117642503	T	C	-0.244779	0.0514825	0.0234423	1.99e-06	0.000124719	22.6063
1-linoleoyl-GPG (18:2) levels	rs141232285	C	T	-0.575514	0.119399	0.00413733	1.43e-06	2.31e-05	23.2333
1-linoleoyl-GPG (18:2) levels	rs115337538	A	G	-0.351543	0.072894	0.0115978	1.42e-06	6.43e-05	23.2581
1-linoleoyl-GPG (18:2) levels	rs3735782	A	C	-0.0763639	0.0156621	0.478808	1.08e-06	0.00142968	23.7726
1-linoleoyl-GPG (18:2) levels	rs74542614	C	T	0.207372	0.0414472	0.0365975	5.64e-07	0.000212703	25.0328
1-linoleoyl-GPG (18:2) levels	rs149161702	T	C	-0.434622	0.0863377	0.00813361	4.8e-07	4.93e-05	25.3409
1-linoleoyl-GPG (18:2) levels	rs75837822	A	G	0.262423	0.0514215	0.0236274	3.34e-07	0.000144794	26.0444
1-linoleoyl-GPG (18:2) levels	rs261290	C	T	-0.0902193	0.0167514	0.655983	7.21e-08	0.00157752	29.0066
1-linoleoyl-GPG (18:2) levels	rs4762697	T	A	0.158973	0.0172986	0.71489	3.93e-20	0.0041484	84.4549
1-linoleoyl-GPG (18:2) levels	rs4149056	C	T	0.434263	0.0206869	0.157375	7.73e-98	0.0140828	440.671
1-linoleoyl-GPI (18:2) levels	rs7523124	G	T	0.202303	0.0442659	0.0298995	4.87e-06	0.000145999	20.8865
1-linoleoyl-GPI (18:2) levels	rs9617090	T	C	0.0707567	0.0154424	0.425761	4.61e-06	0.001237	20.9945
1-linoleoyl-GPI (18:2) levels	rs1168041	C	T	0.0747145	0.0163058	0.669039	4.6e-06	0.00112036	20.9955
1-linoleoyl-GPI (18:2) levels	rs74888656	A	G	0.160478	0.0350209	0.0490719	4.6e-06	0.000236135	20.9979
1-linoleoyl-GPI (18:2) levels	rs2057237	A	G	-0.113574	0.0246711	0.108797	4.15e-06	0.000495198	21.1924
1-linoleoyl-GPI (18:2) levels	rs79267724	A	G	-0.282892	0.0610137	0.0156818	3.54e-06	8e-05	21.4974
1-linoleoyl-GPI (18:2) levels	rs11142400	A	G	0.0755842	0.0162584	0.329346	3.34e-06	0.00115043	21.6126
1-linoleoyl-GPI (18:2) levels	rs6743891	C	G	-0.0755066	0.0161607	0.32725	2.98e-06	0.00115821	21.8298
1-linoleoyl-GPI (18:2) levels	rs74899452	A	G	-0.0880882	0.01847	0.215751	1.85e-06	0.000927497	22.7458
1-linoleoyl-GPI (18:2) levels	rs76569837	A	G	-0.285669	0.0579068	0.0168281	8.09e-07	9.7e-05	24.337
1-linoleoyl-GPI (18:2) levels	rs11937096	A	G	0.16382	0.0319761	0.0590126	3e-07	0.000351249	26.2472
1-linoleoyl-GPI (18:2) levels	rs78841021	G	A	-0.141008	0.0272944	0.0831507	2.39e-07	0.000490353	26.6895
1-linoleoyl-GPI (18:2) levels	rs189197190	T	G	-0.413233	0.0784067	0.00957408	1.36e-07	6.35e-05	27.7769
1-linoleoyl-GPI (18:2) levels	rs3863997	C	T	0.0879115	0.0164534	0.691484	9.14e-08	0.00146772	28.5483
1-linoleoyl-GPI (18:2) levels	rs4149067	G	C	0.148099	0.0190316	0.191957	7.15e-15	0.00226358	60.5555
1-linoleoyl-GPI (18:2) levels	rs11668882	T	C	-0.150151	0.0154422	0.563142	2.4e-22	0.00560532	94.5449
1-linoleoyl-GPI (18:2) levels	rs174547	C	T	0.165492	0.0158762	0.339608	1.93e-25	0.0058728	108.658
1-methyl-4-imidazoleacetate levels	rs115425972	C	T	0.21354	0.0466695	0.0248732	4.75e-06	0.000122374	20.9359
1-methyl-4-imidazoleacetate levels	rs11739255	C	T	-0.075914	0.0165727	0.27022	4.63e-06	0.000997174	20.9825
1-methyl-4-imidazoleacetate levels	rs56169018	C	T	0.177083	0.0385566	0.0377979	4.37e-06	0.000184882	21.0939
1-methyl-4-imidazoleacetate levels	rs72936464	C	A	0.150549	0.0327282	0.0557702	4.23e-06	0.000268532	21.1598
1-methyl-4-imidazoleacetate levels	rs146181806	A	G	-0.386536	0.0836698	0.0077409	3.84e-06	3.95e-05	21.3424
1-methyl-4-imidazoleacetate levels	rs79508881	C	T	0.26177	0.0565938	0.0172798	3.74e-06	8.76e-05	21.3945
1-methyl-4-imidazoleacetate levels	rs112393335	A	C	-0.148838	0.0318409	0.0571376	2.95e-06	0.000283682	21.8503
1-methyl-4-imidazoleacetate levels	rs117081362	A	G	-0.302555	0.0646373	0.0130527	2.86e-06	6.8e-05	21.91
1-methyl-4-imidazoleacetate levels	rs117236919	T	C	-0.202169	0.0431585	0.0318176	2.81e-06	0.000162902	21.943
1-methyl-4-imidazoleacetate levels	rs73069516	G	T	0.236109	0.0497733	0.0220278	2.1e-06	0.000116825	22.5026
1-methyl-4-imidazoleacetate levels	rs75160509	C	A	0.119584	0.0251786	0.0953844	2.04e-06	0.00046906	22.5571
1-methyl-4-imidazoleacetate levels	rs17473790	T	C	0.152767	0.0319282	0.0571356	1.71e-06	0.000297215	22.8934
1-methyl-4-imidazoleacetate levels	rs1316571	T	C	-0.102188	0.0212446	0.14084	1.51e-06	0.000674694	23.1368
1-methyl-4-imidazoleacetate levels	rs492233	A	C	0.0767916	0.0154938	0.355262	7.19e-07	0.00135596	24.5647
1-methyl-4-imidazoleacetate levels	rs641783	A	G	-0.146799	0.0295816	0.0658564	6.96e-07	0.000365106	24.6265
1-methyl-4-imidazoleacetate levels	rs2205260	C	A	0.0996474	0.0199081	0.837202	5.58e-07	0.000822917	25.0537
1-methyl-4-imidazoleacetate levels	rs10774021	T	C	0.359328	0.0151076	0.651121	4.82e-125	0.0309693	565.706
1-methyl-5-imidazoleacetate levels	rs149235632	C	G	-0.465535	0.101237	0.00559587	4.26e-06	2.84e-05	21.1459
1-methyl-5-imidazoleacetate levels	rs12443780	T	C	-0.0696844	0.0151133	0.454062	4.01e-06	0.00127003	21.2595
1-methyl-5-imidazoleacetate levels	rs215335	C	T	0.0716067	0.0155032	0.521972	3.86e-06	0.00128283	21.3336
1-methyl-5-imidazoleacetate levels	rs9545198	G	C	-0.108069	0.0231567	0.119941	3.06e-06	0.000554029	21.7796
1-methyl-5-imidazoleacetate levels	rs9828636	G	C	-0.109781	0.0233124	0.133409	2.49e-06	0.000617851	22.1759
1-methyl-5-imidazoleacetate levels	rs16945888	G	A	0.0787288	0.0166967	0.282043	2.41e-06	0.00108499	22.2334
1-methyl-5-imidazoleacetate levels	rs9803636	A	G	0.186982	0.0394382	0.0376628	2.13e-06	0.00019634	22.4784
1-methyl-5-imidazoleacetate levels	rs74554556	T	C	-0.202813	0.0426844	0.0323697	2.02e-06	0.000170414	22.5763
1-methyl-5-imidazoleacetate levels	rs338409	T	C	-0.263046	0.0551501	0.0190564	1.85e-06	0.000102485	22.7494
1-methyl-5-imidazoleacetate levels	rs6857011	T	C	0.0852701	0.0172091	0.251382	7.24e-07	0.00111346	24.5515
1-methyl-5-imidazoleacetate levels	rs141795087	C	T	0.347226	0.0697516	0.0118081	6.42e-07	6.97e-05	24.7808
1-methyl-5-imidazoleacetate levels	rs7663168	G	T	-0.103566	0.0204826	0.159958	4.27e-07	0.000827895	25.5661
1-methyl-5-imidazoleacetate levels	rs7094385	G	A	0.1259	0.0181764	0.216125	4.31e-12	0.00195881	47.9773
1-methylhistidine levels	rs73154072	G	A	-0.27116	0.0593007	0.0161842	4.82e-06	8.02e-05	20.9089
1-methylhistidine levels	rs56407361	T	C	0.143585	0.0313911	0.0585443	4.78e-06	0.000277903	20.9221
1-methylhistidine levels	rs73864608	A	G	-0.248871	0.0541941	0.0192942	4.39e-06	9.62e-05	21.0884
1-methylhistidine levels	rs7145174	A	G	0.167413	0.0364336	0.0434889	4.33e-06	0.000211664	21.1142
1-methylhistidine levels	rs79479138	T	C	0.278813	0.0594002	0.0161908	2.68e-06	8.46e-05	22.0318
1-methylhistidine levels	rs148226190	G	T	-0.331065	0.0702443	0.0116579	2.44e-06	6.17e-05	22.2129
1-methylhistidine levels	rs80220760	G	A	0.287214	0.0604881	0.015379	2.05e-06	8.23e-05	22.5461
1-methylhistidine levels	rs9526057	A	G	-0.0823478	0.0172987	0.261171	1.93e-06	0.00105378	22.6609
1-methylhistidine levels	rs546649	T	C	-0.0736867	0.0152675	0.428694	1.39e-06	0.00137487	23.2939
1-methylhistidine levels	rs1670276	C	T	0.109213	0.0224365	0.129835	1.13e-06	0.000645113	23.694
1-methylhistidine levels	rs1990897	G	T	0.0781977	0.0159956	0.321116	1.02e-06	0.00125559	23.8994
1-methylhistidine levels	rs4043681	G	A	0.130261	0.0260698	0.90818	5.83e-07	0.000501726	24.9663
1-methylhistidine levels	rs6118747	G	A	-0.0916807	0.0182847	0.210838	5.33e-07	0.00100809	25.1409
1-methylhistidine levels	rs111339300	A	G	-0.120806	0.0240792	0.110438	5.25e-07	0.000595925	25.1706
1-methylhistidine levels	rs7746774	G	A	-0.106907	0.021178	0.144242	4.46e-07	0.000758035	25.4825
1-methylhistidine levels	rs140416084	A	G	-0.12314	0.0242476	0.105825	3.81e-07	0.000588133	25.7906
1-methylhistidine levels	rs35042303	T	C	0.169952	0.0300921	0.0664537	1.63e-08	0.000476877	31.8968
1-methylhistidine levels	rs11133665	A	G	0.156172	0.0164769	0.291059	2.59e-21	0.00446736	89.837
1-methylnicotinamide levels	rs62192878	C	G	-0.0970696	0.0212105	0.159515	4.73e-06	0.000676707	20.9442
1-methylnicotinamide levels	rs141157490	T	C	-0.344818	0.0752666	0.0106318	4.62e-06	5.32e-05	20.9882
1-methylnicotinamide levels	rs2500252	T	C	-0.132625	0.0288662	0.0785652	4.34e-06	0.000368274	21.1092
1-methylnicotinamide levels	rs34130495	A	G	0.221198	0.0476539	0.0271806	3.45e-06	0.000137297	21.5459
1-methylnicotinamide levels	rs1376020	G	T	-0.0967261	0.0206967	0.829693	2.96e-06	0.000743771	21.8416
1-methylnicotinamide levels	rs77335083	T	G	0.323301	0.0687998	0.0127014	2.61e-06	6.67e-05	22.0821
1-methylnicotinamide levels	rs146761778	T	C	0.232297	0.0493332	0.0251222	2.49e-06	0.000130864	22.1722
1-methylnicotinamide levels	rs7508957	C	T	0.104124	0.0218933	0.144029	1.97e-06	0.000672036	22.6193
1-methylnicotinamide levels	rs59621444	C	T	-0.0915841	0.0192442	0.200224	1.95e-06	0.000874036	22.6486
1-methylnicotinamide levels	rs117127895	T	C	-0.132115	0.0277427	0.0868731	1.92e-06	0.000433538	22.6781
1-methylnicotinamide levels	rs74362332	C	A	0.125031	0.0260737	0.0962825	1.62e-06	0.000482186	22.9948
1-methylnicotinamide levels	rs10961107	T	C	0.176916	0.0362432	0.045684	1.05e-06	0.000250347	23.8276
1-methylnicotinamide levels	rs11785956	C	T	-0.0785499	0.0159892	0.532803	8.98e-07	0.0014478	24.1345
1-methylnicotinamide levels	rs75971087	C	T	0.206018	0.0411452	0.0351974	5.53e-07	0.000205175	25.071
1-methylnicotinamide levels	rs3798167	T	G	-0.114258	0.0192162	0.202354	2.75e-09	0.0013752	35.354
1-methylxanthine levels	rs62323622	G	C	-0.203627	0.0445351	0.0324348	4.82e-06	0.000158111	20.9058
1-methylxanthine levels	rs7104588	G	A	0.0788943	0.0171455	0.323255	4.2e-06	0.00111626	21.1734
1-methylxanthine levels	rs10194878	C	T	0.0813778	0.0175452	0.283189	3.51e-06	0.0010524	21.5127
1-methylxanthine levels	rs73210513	C	T	0.0969229	0.0208367	0.173875	3.29e-06	0.000749	21.6369
1-methylxanthine levels	rs114987354	T	G	-0.241457	0.0517466	0.0234878	3.07e-06	0.000120348	21.7729
1-methylxanthine levels	rs115520044	A	G	0.289232	0.0614799	0.0167993	2.54e-06	8.81e-05	22.1323
1-methylxanthine levels	rs150375427	A	C	-0.225158	0.0476432	0.0283535	2.29e-06	0.000148283	22.3343
1-methylxanthine levels	rs10203323	T	C	-0.13102	0.0276595	0.0886995	2.17e-06	0.000437093	22.4381
1-methylxanthine levels	rs75830388	C	T	0.332712	0.0699693	0.013178	1.98e-06	7.09e-05	22.6111
1-methylxanthine levels	rs77056632	T	C	-0.525358	0.109605	0.00523329	1.64e-06	2.88e-05	22.9747
1-methylxanthine levels	rs74586414	G	A	-0.12483	0.0258102	0.103832	1.32e-06	0.000524542	23.3913
1-methylxanthine levels	rs80347317	A	G	0.430429	0.0884917	0.00799087	1.15e-06	4.52e-05	23.6591
1-methylxanthine levels	rs6036187	C	A	-0.0789235	0.0162157	0.615098	1.13e-06	0.00135157	23.6887
1-methylxanthine levels	rs11599254	T	C	0.138417	0.0283543	0.0839232	1.05e-06	0.000441529	23.8309
1-methylxanthine levels	rs117910128	T	G	-0.475628	0.0932675	0.0071646	3.4e-07	4.46e-05	26.006
1-methylxanthine levels	rs78121311	G	T	-0.215132	0.0408736	0.0397511	1.41e-07	0.000254836	27.7028
1-methylxanthine levels	rs2106727	G	A	0.10558	0.0164071	0.628515	1.23e-10	0.00233003	41.4095
1-methylxanthine levels	rs2472297	T	C	0.148933	0.0180443	0.250094	1.54e-16	0.00307905	68.1243
1-methylxanthine levels	rs35570672	C	T	0.36773	0.0185198	0.777038	9.77e-88	0.0164613	394.263
1-myristoyl-2-arachidonoyl-GPC (14:0/20:4) levels	rs7786123	G	C	0.074424	0.0162451	0.34402	4.62e-06	0.00114146	20.9885
1-myristoyl-2-arachidonoyl-GPC (14:0/20:4) levels	rs116838287	A	G	0.187286	0.0406281	0.0349895	4.03e-06	0.000172915	21.2499
1-myristoyl-2-arachidonoyl-GPC (14:0/20:4) levels	rs79682447	A	G	-0.174354	0.0374933	0.0409425	3.31e-06	0.000204635	21.625
1-myristoyl-2-arachidonoyl-GPC (14:0/20:4) levels	rs7642482	G	A	-0.0951057	0.0203804	0.165911	3.06e-06	0.000726239	21.7765
1-myristoyl-2-arachidonoyl-GPC (14:0/20:4) levels	rs75340150	A	G	-0.131516	0.0281158	0.0760643	2.9e-06	0.000370581	21.8805
1-myristoyl-2-arachidonoyl-GPC (14:0/20:4) levels	rs75460503	G	T	-0.202522	0.0429725	0.0307066	2.44e-06	0.000159314	22.2107
1-myristoyl-2-arachidonoyl-GPC (14:0/20:4) levels	rs1726537	T	C	-0.0707991	0.0150143	0.43404	2.41e-06	0.00131633	22.2354
1-myristoyl-2-arachidonoyl-GPC (14:0/20:4) levels	rs6730643	G	A	-0.298946	0.0631766	0.0141693	2.22e-06	7.54e-05	22.391
1-myristoyl-2-arachidonoyl-GPC (14:0/20:4) levels	rs111582663	A	C	-0.215794	0.0455297	0.0277845	2.14e-06	0.000146237	22.4641
1-myristoyl-2-arachidonoyl-GPC (14:0/20:4) levels	rs2458285	T	C	0.0704596	0.0148231	0.509458	2e-06	0.00136079	22.5945
1-myristoyl-2-arachidonoyl-GPC (14:0/20:4) levels	rs10493861	C	T	0.0831526	0.0174816	0.25418	1.97e-06	0.00103364	22.625
1-myristoyl-2-arachidonoyl-GPC (14:0/20:4) levels	rs17363722	T	C	-0.0942045	0.0192961	0.194825	1.05e-06	0.000901039	23.8344
1-myristoyl-2-arachidonoyl-GPC (14:0/20:4) levels	rs141332412	T	C	0.0980528	0.0194601	0.178758	4.69e-07	0.000898195	25.3881
1-myristoyl-2-arachidonoyl-GPC (14:0/20:4) levels	rs780093	C	T	-0.0772673	0.0152412	0.597032	3.99e-07	0.00149014	25.7012
1-myristoyl-2-arachidonoyl-GPC (14:0/20:4) levels	rs182611493	G	A	-0.393446	0.0749319	0.0100733	1.52e-07	6.63e-05	27.57
1-myristoyl-2-arachidonoyl-GPC (14:0/20:4) levels	rs28601761	G	C	-0.0797106	0.0151092	0.423124	1.32e-07	0.00163721	27.8323
1-myristoyl-2-arachidonoyl-GPC (14:0/20:4) levels	rs58542926	T	C	-0.202338	0.0284539	0.0756786	1.15e-12	0.000852455	50.5675
1-myristoyl-2-arachidonoyl-GPC (14:0/20:4) levels	rs102275	C	T	-0.342018	0.0152893	0.345143	7.75e-111	0.0272567	500.406
1-myristoyl-2-palmitoyl-gpc (14:0/16:0) levels	rs17583806	A	G	0.13245	0.0289892	0.0741304	4.9e-06	0.000345288	20.8752
1-myristoyl-2-palmitoyl-gpc (14:0/16:0) levels	rs10868484	C	T	0.0967565	0.0211482	0.160135	4.76e-06	0.000678443	20.9321
1-myristoyl-2-palmitoyl-gpc (14:0/16:0) levels	rs2676379	G	C	0.0709062	0.0153401	0.534699	3.8e-06	0.00128103	21.3654
1-myristoyl-2-palmitoyl-gpc (14:0/16:0) levels	rs4698782	C	T	-0.0728829	0.0154847	0.439682	2.52e-06	0.00131529	22.1537
1-myristoyl-2-palmitoyl-gpc (14:0/16:0) levels	rs116926922	T	G	0.200887	0.0425847	0.0329258	2.39e-06	0.000170764	22.2534
1-myristoyl-2-palmitoyl-gpc (14:0/16:0) levels	rs114128846	A	G	0.147692	0.031243	0.064399	2.28e-06	0.000324476	22.3464
1-myristoyl-2-palmitoyl-gpc (14:0/16:0) levels	rs147325198	A	G	0.312097	0.065423	0.014061	1.84e-06	7.6e-05	22.7572
1-myristoyl-2-palmitoyl-gpc (14:0/16:0) levels	rs28704912	A	C	0.130285	0.0272362	0.0874939	1.72e-06	0.000440264	22.8821
1-myristoyl-2-palmitoyl-gpc (14:0/16:0) levels	rs79682447	A	G	-0.189114	0.0384282	0.0406628	8.6e-07	0.000227677	24.2185
1-myristoyl-2-palmitoyl-gpc (14:0/16:0) levels	rs12331085	A	G	-0.0932487	0.0176113	0.264501	1.19e-07	0.00131437	28.0351
1-oleoyl-2-arachidonoyl-GPE (18:1/20:4) levels	rs9821572	A	G	0.101766	0.0221709	0.147566	4.43e-06	0.00063869	21.0687
1-oleoyl-2-arachidonoyl-GPE (18:1/20:4) levels	rs147565264	G	A	0.30793	0.0665076	0.0139457	3.66e-06	7.1e-05	21.4369
1-oleoyl-2-arachidonoyl-GPE (18:1/20:4) levels	rs144650982	T	C	0.291928	0.0629849	0.0156677	3.57e-06	7.98e-05	21.4822
1-oleoyl-2-arachidonoyl-GPE (18:1/20:4) levels	rs35330527	G	A	-0.111442	0.0237642	0.120407	2.74e-06	0.000561292	21.9913
1-oleoyl-2-arachidonoyl-GPE (18:1/20:4) levels	rs146171120	T	A	-0.342743	0.0714273	0.0120407	1.6e-06	6.6e-05	23.0255
1-oleoyl-2-arachidonoyl-GPE (18:1/20:4) levels	rs4559925	T	C	-0.0776735	0.0157777	0.508664	8.52e-07	0.00145973	24.2359
1-oleoyl-2-arachidonoyl-GPE (18:1/20:4) levels	rs376024	C	T	-0.0800639	0.015826	0.583041	4.21e-07	0.00149944	25.5936
1-oleoyl-2-arachidonoyl-GPE (18:1/20:4) levels	rs11046118	C	T	0.0839449	0.0162678	0.642981	2.47e-07	0.00147307	26.6275
1-oleoyl-2-arachidonoyl-GPE (18:1/20:4) levels	rs13329231	A	G	-0.263843	0.049728	0.0253252	1.12e-07	0.000167458	28.1507
1-oleoyl-2-arachidonoyl-GPE (18:1/20:4) levels	rs3945981	A	G	0.0849483	0.0157036	0.426579	6.32e-08	0.001725	29.2625
1-oleoyl-2-arachidonoyl-GPE (18:1/20:4) levels	rs6878680	C	G	0.0901934	0.0162766	0.637761	3e-08	0.00170954	30.7059
1-oleoyl-2-arachidonoyl-GPE (18:1/20:4) levels	rs59007384	T	G	0.117492	0.019163	0.204106	8.72e-10	0.00147165	37.5915
1-oleoyl-2-arachidonoyl-GPE (18:1/20:4) levels	rs12904367	A	G	0.14739	0.0224536	0.139031	5.23e-11	0.00124299	43.0888
1-oleoyl-2-arachidonoyl-GPE (18:1/20:4) levels	rs174566	G	A	-0.123363	0.016301	0.344891	3.8e-14	0.00311847	57.2719
1-oleoyl-2-arachidonoyl-GPE (18:1/20:4) levels	rs7930786	G	C	-0.233933	0.0302266	0.929383	1e-14	0.000947355	59.8969
1-oleoyl-2-arachidonoyl-GPE (18:1/20:4) levels	rs1077834	C	T	0.37044	0.0185641	0.217497	1.37e-88	0.0163317	398.188
1-oleoyl-2-arachidonoyl-GPE (18:1/20:4) levels	rs1532085	G	A	-0.358021	0.0156177	0.62153	2.67e-116	0.0297907	525.512
1-oleoyl-2-docosahexaenoyl-GPC (18:1/22:6) levels	rs141392338	A	G	0.362174	0.0791482	0.00891766	4.74e-06	4.46e-05	20.9388
1-oleoyl-2-docosahexaenoyl-GPC (18:1/22:6) levels	rs56222853	A	G	-0.07764	0.0169342	0.256299	4.54e-06	0.000965587	21.0204
1-oleoyl-2-docosahexaenoyl-GPC (18:1/22:6) levels	rs732675	T	C	-0.204228	0.0442176	0.0289126	3.86e-06	0.000144341	21.3324
1-oleoyl-2-docosahexaenoyl-GPC (18:1/22:6) levels	rs9471968	G	A	0.0684887	0.014744	0.540922	3.4e-06	0.00129132	21.5778
1-oleoyl-2-docosahexaenoyl-GPC (18:1/22:6) levels	rs147248802	T	G	0.248282	0.053276	0.0195374	3.16e-06	0.00010026	21.7184
1-oleoyl-2-docosahexaenoyl-GPC (18:1/22:6) levels	rs585021	T	C	-0.108572	0.0232258	0.124597	2.94e-06	0.0005744	21.8522
1-oleoyl-2-docosahexaenoyl-GPC (18:1/22:6) levels	rs41264055	A	G	-0.307463	0.0655952	0.0126275	2.77e-06	6.6e-05	21.9706
1-oleoyl-2-docosahexaenoyl-GPC (18:1/22:6) levels	rs189445323	A	G	0.241073	0.051378	0.0204504	2.7e-06	0.000106286	22.0162
1-oleoyl-2-docosahexaenoyl-GPC (18:1/22:6) levels	rs75301218	T	C	0.221983	0.0471437	0.0259277	2.49e-06	0.000134943	22.1713
1-oleoyl-2-docosahexaenoyl-GPC (18:1/22:6) levels	rs250944	A	G	-0.071072	0.0150841	0.490994	2.46e-06	0.00133709	22.2003
1-oleoyl-2-docosahexaenoyl-GPC (18:1/22:6) levels	rs149045601	T	C	-0.181746	0.0384728	0.03795	2.31e-06	0.000196352	22.3163
1-oleoyl-2-docosahexaenoyl-GPC (18:1/22:6) levels	rs7555577	C	A	0.0745808	0.0155416	0.665298	1.6e-06	0.00123578	23.0283
1-oleoyl-2-docosahexaenoyl-GPC (18:1/22:6) levels	rs78018924	T	C	-0.0799431	0.0164786	0.296784	1.23e-06	0.00118374	23.5354
1-oleoyl-2-docosahexaenoyl-GPC (18:1/22:6) levels	rs118123834	C	G	-0.404076	0.0831323	0.0079278	1.17e-06	4.48e-05	23.6258
1-oleoyl-2-docosahexaenoyl-GPC (18:1/22:6) levels	rs1874747	C	T	-0.0805479	0.0158722	0.327054	3.88e-07	0.00136596	25.7534
1-oleoyl-2-docosahexaenoyl-GPC (18:1/22:6) levels	rs429358	C	T	0.108697	0.0211457	0.137879	2.74e-07	0.00075694	26.4235
1-oleoyl-2-docosahexaenoyl-GPC (18:1/22:6) levels	rs17145750	T	C	-0.10982	0.0204039	0.154312	7.35e-08	0.000911068	28.9692
1-oleoyl-2-docosahexaenoyl-GPC (18:1/22:6) levels	rs964184	C	G	-0.119699	0.0218633	0.86875	4.38e-08	0.00082366	29.9743
1-oleoyl-2-docosahexaenoyl-GPC (18:1/22:6) levels	rs499974	A	C	-0.117253	0.0198957	0.161499	3.78e-09	0.00113346	34.732
1-oleoyl-2-docosahexaenoyl-GPC (18:1/22:6) levels	rs2304128	T	G	-0.165954	0.0276051	0.0785347	1.84e-09	0.000630292	36.1407
1-oleoyl-2-docosahexaenoyl-GPC (18:1/22:6) levels	rs11871667	T	C	-0.0926168	0.0146081	0.526591	2.3e-10	0.00241494	40.1969
1-oleoyl-2-docosahexaenoyl-GPC (18:1/22:6) levels	rs66464172	C	T	-0.103813	0.0147669	0.451381	2.06e-12	0.00294946	49.4225
1-oleoyl-2-linoleoyl-GPE (18:1/18:2) levels	rs111827738	C	T	0.153805	0.0335941	0.0560736	4.69e-06	0.000267372	20.9611
1-oleoyl-2-linoleoyl-GPE (18:1/18:2) levels	rs829705	C	T	-0.0742857	0.0161948	0.635947	4.5e-06	0.00117395	21.0407
1-oleoyl-2-linoleoyl-GPE (18:1/18:2) levels	rs72941170	C	G	-0.095949	0.0208767	0.172808	4.31e-06	0.000727665	21.1231
1-oleoyl-2-linoleoyl-GPE (18:1/18:2) levels	rs7782319	G	A	-0.0758862	0.0164806	0.380402	4.13e-06	0.0012043	21.2021
1-oleoyl-2-linoleoyl-GPE (18:1/18:2) levels	rs4236106	C	T	-0.0899706	0.0194774	0.799264	3.85e-06	0.00082501	21.3373
1-oleoyl-2-linoleoyl-GPE (18:1/18:2) levels	rs139943078	T	G	-0.222287	0.0478588	0.0272122	3.41e-06	0.000137623	21.5727
1-oleoyl-2-linoleoyl-GPE (18:1/18:2) levels	rs55716461	T	C	-0.090984	0.0195072	0.196376	3.1e-06	0.000827343	21.7541
1-oleoyl-2-linoleoyl-GPE (18:1/18:2) levels	rs17457343	T	C	-0.233969	0.0491039	0.0253312	1.89e-06	0.000135083	22.7031
1-oleoyl-2-linoleoyl-GPE (18:1/18:2) levels	rs2180795	T	C	-0.177725	0.0365423	0.953031	1.15e-06	0.000255169	23.654
1-oleoyl-2-linoleoyl-GPE (18:1/18:2) levels	rs230722	G	T	0.282596	0.0553841	0.980476	3.35e-07	0.000120108	26.0353
1-oleoyl-2-linoleoyl-GPE (18:1/18:2) levels	rs964184	C	G	-0.120893	0.0228739	0.869039	1.26e-07	0.000766139	27.9333
1-oleoyl-2-linoleoyl-GPE (18:1/18:2) levels	rs12928099	A	C	-0.0900581	0.0169557	0.290402	1.09e-07	0.00140098	28.2107
1-oleoyl-2-linoleoyl-GPE (18:1/18:2) levels	rs483082	T	G	0.102702	0.0184727	0.223707	2.7e-08	0.00129362	30.9099
1-oleoyl-2-linoleoyl-GPE (18:1/18:2) levels	rs10162642	A	G	-0.120489	0.019091	0.209229	2.77e-10	0.00158823	39.8325
1-oleoyl-2-linoleoyl-GPE (18:1/18:2) levels	rs473224	G	T	-0.241594	0.0221426	0.855138	1.02e-27	0.00355394	119.046
1-oleoyl-2-linoleoyl-GPE (18:1/18:2) levels	rs261290	C	T	-0.245651	0.0164633	0.655421	2.4e-50	0.0121176	222.64
1-oleoyl-2-linoleoyl-GPE (18:1/18:2) levels	rs174546	T	C	0.396042	0.0157284	0.340693	6.63e-140	0.0343217	634.035
1-oleoylglycerol (18:1) levels	rs117245363	A	G	0.292341	0.063964	0.015133	4.87e-06	7.5e-05	20.8885
1-oleoylglycerol (18:1) levels	rs191591925	T	C	-0.439326	0.0960845	0.00658296	4.82e-06	3.29e-05	20.9058
1-oleoylglycerol (18:1) levels	rs146172549	C	T	0.336766	0.073153	0.0112401	4.15e-06	5.68e-05	21.193
1-oleoylglycerol (18:1) levels	rs76911913	G	C	-0.487266	0.105694	0.00531006	4.02e-06	2.71e-05	21.2536
1-oleoylglycerol (18:1) levels	rs148125219	A	G	-0.355434	0.0766211	0.0102128	3.5e-06	5.24e-05	21.519
1-oleoylglycerol (18:1) levels	rs158835	G	C	-0.0823376	0.0177145	0.711772	3.35e-06	0.00106812	21.6042
1-oleoylglycerol (18:1) levels	rs74732810	G	T	0.158428	0.0340249	0.0560059	3.22e-06	0.000276234	21.6805
1-oleoylglycerol (18:1) levels	rs10840108	C	T	-0.0836033	0.0178556	0.247676	2.84e-06	0.000984444	21.9229
1-oleoylglycerol (18:1) levels	rs17268364	A	G	0.0723971	0.0154591	0.48861	2.83e-06	0.00132066	21.9318
1-oleoylglycerol (18:1) levels	rs145557517	A	G	0.307537	0.0656048	0.0140078	2.76e-06	7.31e-05	21.9747
1-oleoylglycerol (18:1) levels	rs10484587	T	A	0.0879266	0.0185495	0.225289	2.14e-06	0.000945062	22.4686
1-oleoylglycerol (18:1) levels	rs11754776	T	C	-0.166115	0.0349798	0.0511945	2.05e-06	0.00026399	22.5519
1-oleoylglycerol (18:1) levels	rs72691394	A	G	-0.179559	0.0377023	0.0434942	1.91e-06	0.000227406	22.6819
1-oleoylglycerol (18:1) levels	rs1002762	G	A	-0.0958491	0.0195747	0.199319	9.75e-07	0.000922143	23.9765
1-oleoylglycerol (18:1) levels	rs6936055	T	C	0.0987167	0.0197112	0.198453	5.5e-07	0.000961493	25.0816
1-oleoylglycerol (18:1) levels	rs17091891	C	T	-0.121888	0.0235862	0.120786	2.37e-07	0.000683473	26.7058
1-oleoylglycerol (18:1) levels	rs114881696	G	C	-0.236439	0.0431018	0.0340631	4.12e-08	0.000238608	30.0917
1-oleoylglycerol (18:1) levels	rs72785421	C	T	-0.119237	0.0216956	0.151933	3.89e-08	0.000937919	30.205
1-oleoylglycerol (18:1) levels	rs112871012	A	G	0.158987	0.0280316	0.090405	1.41e-08	0.000637488	32.1683
1-oleoylglycerol (18:1) levels	rs964184	C	G	-0.177523	0.0228868	0.868688	8.73e-15	0.00165391	60.1643
1-oleoyl-GPC (18:1) levels	rs78720321	A	C	-0.16255	0.0355192	0.0481679	4.73e-06	0.000231403	20.9434
1-oleoyl-GPC (18:1) levels	rs7785121	C	T	-0.0812283	0.01759	0.245808	3.88e-06	0.00095272	21.3247
1-oleoyl-GPC (18:1) levels	rs117109614	C	T	-0.297582	0.0644413	0.0142284	3.88e-06	7.21e-05	21.3248
1-oleoyl-GPC (18:1) levels	rs72815030	G	A	0.170281	0.0366056	0.0459321	3.29e-06	0.000228527	21.639
1-oleoyl-GPC (18:1) levels	rs11773889	T	C	-0.0879343	0.0185402	0.2219	2.11e-06	0.000936019	22.4951
1-oleoyl-GPC (18:1) levels	rs113829571	G	C	-0.338685	0.0708526	0.0119062	1.75e-06	6.48e-05	22.8497
1-oleoyl-GPC (18:1) levels	rs7840019	T	G	-0.109591	0.022657	0.131669	1.32e-06	0.000644641	23.3962
1-oleoyl-GPC (18:1) levels	rs77692382	T	C	0.155691	0.0177282	0.248808	1.6e-18	0.0034739	77.1255
1-oleoyl-GPE (18:1) levels	rs67086575	G	A	0.0922591	0.0202086	0.1767	4.99e-06	0.00073071	20.8423
1-oleoyl-GPE (18:1) levels	rs9931199	C	T	-0.100705	0.0220382	0.147734	4.89e-06	0.000633592	20.8809
1-oleoyl-GPE (18:1) levels	rs72830608	T	G	-0.0866184	0.0188802	0.218777	4.48e-06	0.000866938	21.0478
1-oleoyl-GPE (18:1) levels	rs6574093	T	G	-0.0741244	0.0161028	0.365699	4.16e-06	0.00118452	21.1894
1-oleoyl-GPE (18:1) levels	rs7654103	T	C	0.0923075	0.0200251	0.179506	4.03e-06	0.000754194	21.2483
1-oleoyl-GPE (18:1) levels	rs147461700	C	A	-0.148611	0.0321077	0.0625622	3.68e-06	0.00030279	21.4232
1-oleoyl-GPE (18:1) levels	rs2197595	A	G	-0.0708324	0.0152896	0.514079	3.61e-06	0.00129203	21.4621
1-oleoyl-GPE (18:1) levels	rs139013064	T	C	0.220409	0.0475594	0.0270139	3.58e-06	0.000136045	21.4776
1-oleoyl-GPE (18:1) levels	rs139516793	G	T	0.323417	0.0690889	0.0126651	2.85e-06	6.6e-05	21.9134
1-oleoyl-GPE (18:1) levels	rs62244644	T	C	-0.0999133	0.0213424	0.154661	2.85e-06	0.00069052	21.9159
1-oleoyl-GPE (18:1) levels	rs11839404	C	T	-0.108876	0.0227098	0.132857	1.63e-06	0.000638142	22.9846
1-oleoyl-GPE (18:1) levels	rs12292477	T	C	0.121836	0.0248574	0.10648	9.52e-07	0.000550829	24.0237
1-oleoyl-GPE (18:1) levels	rs146516493	G	A	-0.381381	0.077518	0.00991122	8.66e-07	5.72e-05	24.2054
1-oleoyl-GPE (18:1) levels	rs77200981	C	T	-0.334435	0.0677771	0.0127832	8.04e-07	7.4e-05	24.3477
1-oleoyl-GPE (18:1) levels	rs139121249	A	T	0.297704	0.0595192	0.0170661	5.68e-07	0.000101139	25.0181
1-oleoyl-GPE (18:1) levels	rs473224	G	T	-0.113995	0.0221533	0.855405	2.66e-07	0.000789267	26.4786
1-oleoyl-GPE (18:1) levels	rs174590	C	G	0.0990179	0.0186368	0.21555	1.08e-07	0.00115028	28.2283
1-oleoyl-GPE (18:1) levels	rs117555927	G	C	0.234693	0.0437777	0.0311253	8.28e-08	0.000208872	28.7405
1-oleoyl-GPE (18:1) levels	rs73069021	A	G	0.112145	0.0205776	0.164426	5.04e-08	0.0009834	29.701
1-oleoyl-GPE (18:1) levels	rs6440123	G	A	0.0934471	0.0159729	0.354459	4.91e-09	0.00188737	34.2266
1-oleoyl-GPE (18:1) levels	rs35853021	T	G	0.0954371	0.0161066	0.349571	3.12e-09	0.00192383	35.1097
1-oleoyl-GPE (18:1) levels	rs1492701	G	C	0.119866	0.0177373	0.2525	1.4e-11	0.00207727	45.6685
1-oleoyl-GPG (18:1) levels	rs12411221	A	T	-0.317781	0.069477	0.0146022	4.79e-06	7.25e-05	20.9206
1-oleoyl-GPG (18:1) levels	rs116534601	C	T	-0.361099	0.0783338	0.0118317	4.03e-06	5.99e-05	21.2498
1-oleoyl-GPG (18:1) levels	rs78811402	T	C	0.196442	0.0424283	0.0409742	3.66e-06	0.000203003	21.4367
1-oleoyl-GPG (18:1) levels	rs17161018	A	G	-0.118382	0.0254426	0.122659	3.27e-06	0.000561462	21.6495
1-oleoyl-GPG (18:1) levels	rs10174074	T	C	-0.189775	0.0399499	0.0468548	2.03e-06	0.000242864	22.5656
1-oleoyl-GPG (18:1) levels	rs72820043	T	C	-0.431562	0.0892604	0.00896602	1.33e-06	5.01e-05	23.3759
1-oleoyl-GPG (18:1) levels	rs17318883	A	G	0.191607	0.0385943	0.0508178	6.88e-07	0.000286514	24.6477
1-oleoyl-GPG (18:1) levels	rs7017185	G	A	0.201407	0.0375956	0.0536468	8.45e-08	0.000351137	28.6995
1-oleoyl-GPG (18:1) levels	rs6053834	C	A	0.137446	0.0253512	0.12202	5.9e-08	0.000758904	29.3946
1-oleoyl-GPG (18:1) levels	rs28362590	T	G	0.107883	0.0193831	0.762107	2.61e-08	0.00135351	30.9784
1-oleoyl-GPG (18:1) levels	rs4762697	T	A	0.151642	0.0187423	0.718718	5.92e-16	0.00318932	65.4626
1-oleoyl-GPG (18:1) levels	rs4149056	C	T	0.458172	0.0217734	0.16354	2.67e-98	0.0145975	442.797
1-oleoyl-GPI (18:1) levels	rs189257248	G	A	0.148619	0.0324267	0.0592768	4.58e-06	0.000282289	21.006
1-oleoyl-GPI (18:1) levels	rs142298775	A	G	-0.24417	0.0531486	0.0212779	4.35e-06	0.000105924	21.1058
1-oleoyl-GPI (18:1) levels	rs9883813	G	C	-0.0936296	0.0201993	0.825088	3.56e-06	0.00074727	21.4859
1-oleoyl-GPI (18:1) levels	rs3012140	T	C	-0.116319	0.0250474	0.10407	3.42e-06	0.000484596	21.5663
1-oleoyl-GPI (18:1) levels	rs113093206	A	C	-0.366162	0.0787172	0.00966273	3.29e-06	4.99e-05	21.6375
1-oleoyl-GPI (18:1) levels	rs79984731	C	G	-0.291466	0.0611206	0.0159692	1.85e-06	8.61e-05	22.7405
1-oleoyl-GPI (18:1) levels	rs2215327	A	G	0.0921963	0.0193116	0.193952	1.8e-06	0.000858717	22.7924
1-oleoyl-GPI (18:1) levels	rs55942846	C	T	-0.109357	0.0228895	0.136334	1.77e-06	0.000647701	22.8255
1-oleoyl-GPI (18:1) levels	rs144253728	A	C	-0.303866	0.0635075	0.015017	1.71e-06	8.16e-05	22.8936
1-oleoyl-GPI (18:1) levels	rs116972847	G	T	-0.262806	0.0549287	0.0197192	1.71e-06	0.000106639	22.8914
1-oleoyl-GPI (18:1) levels	rs2140199	C	T	0.139589	0.029064	0.0745307	1.56e-06	0.000383436	23.067
1-oleoyl-GPI (18:1) levels	rs11609632	C	G	0.147046	0.0305063	0.0691424	1.43e-06	0.000360379	23.2342
1-oleoyl-GPI (18:1) levels	rs3121314	T	C	-0.118703	0.024321	0.110542	1.06e-06	0.00056444	23.821
1-oleoyl-GPI (18:1) levels	rs79374656	T	C	-0.186182	0.0359512	0.0466456	2.23e-07	0.000287421	26.8194
1-oleoyl-GPI (18:1) levels	rs459553	C	T	0.269876	0.0518479	0.0227329	1.94e-07	0.000145057	27.0936
1-oleoyl-GPI (18:1) levels	rs56165099	T	C	0.104255	0.0193478	0.191647	7.11e-08	0.00108402	29.0356
1-oleoyl-GPI (18:1) levels	rs4806498	C	T	-0.0941953	0.0156171	0.574808	1.62e-09	0.00214274	36.3796
1-oleoyl-GPI (18:1) levels	rs174599	C	G	0.0975804	0.0159146	0.374543	8.71e-10	0.00212245	37.5953
1-oleoyl-GPI (18:1) levels	rs12695769	G	T	0.0985036	0.0155472	0.410909	2.36e-10	0.0023417	40.1421
1-palmitoleoyl-2-linolenoyl-GPC (16:1/18:3) levels	rs117967255	G	A	-0.214174	0.0468258	0.0260852	4.79e-06	0.00012808	20.9201
1-palmitoleoyl-2-linolenoyl-GPC (16:1/18:3) levels	rs114690587	C	T	-0.162614	0.0354803	0.0480117	4.58e-06	0.000231379	21.0059
1-palmitoleoyl-2-linolenoyl-GPC (16:1/18:3) levels	rs6414634	C	T	-0.0910639	0.0197452	0.815454	3.99e-06	0.000771397	21.2701
1-palmitoleoyl-2-linolenoyl-GPC (16:1/18:3) levels	rs183382461	C	G	0.196592	0.0423137	0.0336094	3.38e-06	0.000168961	21.5859
1-palmitoleoyl-2-linolenoyl-GPC (16:1/18:3) levels	rs13051941	C	T	0.129379	0.0277948	0.0785008	3.24e-06	0.000377723	21.6671
1-palmitoleoyl-2-linolenoyl-GPC (16:1/18:3) levels	rs3766367	A	G	0.256471	0.0542741	0.0198513	2.3e-06	0.000104707	22.3301
1-palmitoleoyl-2-linolenoyl-GPC (16:1/18:3) levels	rs2766649	T	C	-0.0770743	0.0162926	0.330443	2.24e-06	0.00119324	22.3789
1-palmitoleoyl-2-linolenoyl-GPC (16:1/18:3) levels	rs7836323	A	G	0.125041	0.0255234	0.0974407	9.63e-07	0.000508684	24.0009
1-palmitoleoyl-2-linolenoyl-GPC (16:1/18:3) levels	rs9895209	C	A	0.0941311	0.0190703	0.220314	7.97e-07	0.0010086	24.3641
1-palmitoleoyl-2-linolenoyl-GPC (16:1/18:3) levels	rs75090039	T	C	0.111368	0.0218142	0.140813	3.3e-07	0.000759936	26.0641
1-palmitoleoyl-2-linolenoyl-GPC (16:1/18:3) levels	rs78106480	G	A	-0.316683	0.0608451	0.0153529	1.94e-07	9.87e-05	27.0893
1-palmitoleoyl-2-linolenoyl-GPC (16:1/18:3) levels	rs10864726	T	C	0.0870292	0.0155305	0.601844	2.1e-08	0.00181343	31.4021
1-palmitoleoyl-2-linolenoyl-GPC (16:1/18:3) levels	rs4665972	C	T	-0.0941744	0.0154348	0.592804	1.05e-09	0.00216562	37.2275
1-palmitoleoyl-2-linolenoyl-GPC (16:1/18:3) levels	rs174567	G	A	0.270068	0.0154862	0.352984	4.15e-68	0.016739	304.128
1-palmitoleoylglycerol (16:1) levels	rs150532509	C	T	0.127078	0.0278214	0.111907	4.93e-06	0.000499692	20.8633
1-palmitoleoylglycerol (16:1) levels	rs75076424	G	T	0.197957	0.0433226	0.0434202	4.89e-06	0.000208992	20.8791
1-palmitoleoylglycerol (16:1) levels	rs2642213	A	C	0.0828802	0.0180051	0.39739	4.16e-06	0.00122284	21.189
1-palmitoleoylglycerol (16:1) levels	rs56959125	G	A	-0.0819217	0.0177884	0.482823	4.12e-06	0.00127631	21.2092
1-palmitoleoylglycerol (16:1) levels	rs60365179	C	A	0.286106	0.0620406	0.0211268	4e-06	0.00010599	21.2668
1-palmitoleoylglycerol (16:1) levels	rs35921908	T	C	-0.334391	0.0721986	0.0153713	3.63e-06	7.82e-05	21.4512
1-palmitoleoylglycerol (16:1) levels	rs75777653	A	G	0.265218	0.0572261	0.0242877	3.58e-06	0.000122668	21.4792
1-palmitoleoylglycerol (16:1) levels	rs9960247	C	T	-0.0852027	0.0182482	0.410896	3.03e-06	0.00127173	21.8005
1-palmitoleoylglycerol (16:1) levels	rs188529802	T	C	0.381832	0.0814522	0.0117078	2.76e-06	6.13e-05	21.9755
1-palmitoleoylglycerol (16:1) levels	rs77682771	A	G	0.252837	0.0538357	0.028074	2.65e-06	0.000145038	22.0567
1-palmitoleoylglycerol (16:1) levels	rs189196332	G	A	0.315306	0.0668543	0.017263	2.4e-06	9.09e-05	22.2436
1-palmitoleoylglycerol (16:1) levels	rs140145918	T	G	0.349536	0.0740248	0.0142857	2.34e-06	7.57e-05	22.2961
1-palmitoleoylglycerol (16:1) levels	rs112286689	G	A	-0.16326	0.0342519	0.0730391	1.87e-06	0.00037069	22.7191
1-palmitoleoylglycerol (16:1) levels	rs718742	G	T	0.0942338	0.0197574	0.297812	1.85e-06	0.00114645	22.7486
1-palmitoleoylglycerol (16:1) levels	rs113345881	G	A	0.148234	0.0309252	0.0953561	1.64e-06	0.00047764	22.9758
1-palmitoleoylglycerol (16:1) levels	rs78501213	A	G	-0.232205	0.0481071	0.0349797	1.39e-06	0.000189532	23.2983
1-palmitoleoylglycerol (16:1) levels	rs78554850	A	G	0.287379	0.0593691	0.0221253	1.29e-06	0.00012217	23.4309
1-palmitoleoylglycerol (16:1) levels	rs113666856	G	A	0.259538	0.0514085	0.0302134	4.45e-07	0.000179975	25.4878
1-palmitoleoylglycerol (16:1) levels	rs9570568	C	G	-0.0988084	0.0194795	0.297119	3.93e-07	0.00129494	25.7295
1-palmitoleoylglycerol (16:1) levels	rs75221929	C	A	-0.558615	0.105865	0.00678098	1.32e-07	4.52e-05	27.8433
1-palmitoleoylglycerol (16:1) levels	rs9841769	G	T	0.093067	0.0174481	0.54155	9.61e-08	0.00170228	28.4508
1-palmitoleoyl-GPC (16:1) levels	rs2320542	A	G	0.0758154	0.0165137	0.323762	4.41e-06	0.00111213	21.0778
1-palmitoleoyl-GPC (16:1) levels	rs7707187	C	T	0.102457	0.021965	0.857901	3.09e-06	0.000639224	21.7581
1-palmitoleoyl-GPC (16:1) levels	rs55966046	A	C	0.133656	0.0285825	0.0771759	2.92e-06	0.000375302	21.8664
1-palmitoleoyl-GPC (16:1) levels	rs12608251	T	G	0.0814709	0.0174054	0.732138	2.86e-06	0.00103549	21.9097
1-palmitoleoyl-GPC (16:1) levels	rs138076148	A	G	-0.437637	0.0926988	0.0066781	2.35e-06	3.56e-05	22.2884
1-palmitoleoyl-GPC (16:1) levels	rs112203157	C	T	0.230003	0.0485378	0.0249422	2.15e-06	0.000131606	22.4547
1-palmitoleoyl-GPC (16:1) levels	rs144164029	G	A	-0.356124	0.0747474	0.010381	1.89e-06	5.62e-05	22.6992
1-palmitoleoyl-GPC (16:1) levels	rs13205488	G	A	0.0790806	0.016564	0.311843	1.8e-06	0.00117879	22.7934
1-palmitoleoyl-GPC (16:1) levels	rs116021101	C	T	0.205061	0.0428666	0.0320967	1.72e-06	0.000171327	22.8838
1-palmitoleoyl-GPC (16:1) levels	rs4727713	A	G	-0.138987	0.0286666	0.0749786	1.24e-06	0.000392907	23.5069
1-palmitoleoyl-GPC (16:1) levels	rs2238675	T	C	-0.109997	0.0226789	0.131257	1.23e-06	0.000646451	23.5244
1-palmitoleoyl-GPC (16:1) levels	rs139757250	C	A	0.251011	0.0512624	0.0227245	9.75e-07	0.000128323	23.9766
1-palmitoleoyl-GPC (16:1) levels	rs10864726	T	C	0.0777323	0.0156189	0.602789	6.46e-07	0.0014292	24.7686
1-palmitoleoyl-GPC (16:1) levels	rs73194667	A	C	-0.121304	0.0238396	0.114872	3.61e-07	0.00063442	25.8912
1-palmitoleoyl-GPC (16:1) levels	rs6952939	C	A	0.0830276	0.0155662	0.461464	9.62e-08	0.00170387	28.4498
1-palmitoleoyl-GPC (16:1) levels	rs1260326	C	T	-0.0883864	0.0154441	0.587354	1.05e-08	0.00191306	32.7526
1-palmitoleoyl-GPC (16:1) levels	rs4149067	G	C	0.120346	0.0191167	0.191758	3.07e-10	0.00148025	39.6312
1-palmitoleoyl-GPC (16:1) levels	rs61781291	A	T	0.110836	0.0175366	0.252328	2.61e-10	0.00181615	39.9458
1-palmitoleoyl-GPC (16:1) levels	rs603424	A	G	-0.178508	0.0198358	0.175791	2.27e-19	0.00282784	80.9871
1-palmitoyl-2-arachidonoyl-gpc (16:0/20:4n6) levels	rs75460503	G	T	-0.202408	0.0441897	0.030865	4.64e-06	0.00015124	20.9804
1-palmitoyl-2-arachidonoyl-gpc (16:0/20:4n6) levels	rs10884110	G	A	-0.0913236	0.0198641	0.186526	4.28e-06	0.000772886	21.1363
1-palmitoyl-2-arachidonoyl-gpc (16:0/20:4n6) levels	rs79032346	G	A	-0.125499	0.0267892	0.0970023	2.8e-06	0.00046327	21.9463
1-palmitoyl-2-arachidonoyl-gpc (16:0/20:4n6) levels	rs964184	C	G	-0.107419	0.0228046	0.868911	2.47e-06	0.000609064	22.188
1-palmitoyl-2-arachidonoyl-gpc (16:0/20:4n6) levels	rs139420442	G	T	-0.46871	0.0992866	0.00607903	2.35e-06	3.25e-05	22.2857
1-palmitoyl-2-arachidonoyl-gpc (16:0/20:4n6) levels	rs188247550	T	C	-0.357389	0.0756011	0.0105341	2.28e-06	5.61e-05	22.3474
1-palmitoyl-2-arachidonoyl-gpc (16:0/20:4n6) levels	rs34617177	T	C	-0.226415	0.0471023	0.0276694	1.53e-06	0.000149811	23.1061
1-palmitoyl-2-arachidonoyl-gpc (16:0/20:4n6) levels	rs2668899	G	A	-0.0811688	0.0168318	0.299058	1.42e-06	0.00117479	23.255
1-palmitoyl-2-arachidonoyl-gpc (16:0/20:4n6) levels	rs11207997	T	C	-0.0779034	0.0160432	0.340105	1.2e-06	0.00127533	23.5793
1-palmitoyl-2-arachidonoyl-gpc (16:0/20:4n6) levels	rs10738915	A	G	0.0779976	0.0159674	0.381826	1.04e-06	0.0013573	23.8613
1-palmitoyl-2-arachidonoyl-gpc (16:0/20:4n6) levels	rs6476871	A	G	-0.0979003	0.019687	0.194044	6.6e-07	0.000932019	24.7291
1-palmitoyl-2-arachidonoyl-gpc (16:0/20:4n6) levels	rs73002956	G	A	-0.144595	0.0283308	0.082085	3.33e-07	0.000472998	26.0489
1-palmitoyl-2-arachidonoyl-gpc (16:0/20:4n6) levels	rs1862568	G	C	-0.0797574	0.0155771	0.504533	3.05e-07	0.00157935	26.2161
1-palmitoyl-2-arachidonoyl-gpc (16:0/20:4n6) levels	rs2238001	C	T	0.149477	0.0229213	0.130159	6.97e-11	0.00116035	42.5275
1-palmitoyl-2-arachidonoyl-gpc (16:0/20:4n6) levels	rs12928099	A	C	0.123974	0.0168824	0.290818	2.08e-13	0.00268025	53.9253
1-palmitoyl-2-arachidonoyl-gpc (16:0/20:4n6) levels	rs174528	C	T	-0.554843	0.0150295	0.36711	2.47e-298	0.0763097	1362.86
1-palmitoyl-2-arachidonoyl-GPE (16:0/20:4) levels	rs13382655	A	G	0.216552	0.0470042	0.0271733	4.08e-06	0.000135218	21.2252
1-palmitoyl-2-arachidonoyl-GPE (16:0/20:4) levels	rs4950876	G	A	0.073906	0.0159953	0.628889	3.83e-06	0.00120076	21.3489
1-palmitoyl-2-arachidonoyl-GPE (16:0/20:4) levels	rs55661402	G	C	0.28739	0.0621931	0.015906	3.82e-06	8.05e-05	21.353
1-palmitoyl-2-arachidonoyl-GPE (16:0/20:4) levels	rs146171120	T	A	-0.329562	0.0709701	0.0119629	3.42e-06	6.14e-05	21.5637
1-palmitoyl-2-arachidonoyl-GPE (16:0/20:4) levels	rs13107084	G	A	0.0819822	0.0176418	0.262159	3.37e-06	0.00100666	21.595
1-palmitoyl-2-arachidonoyl-GPE (16:0/20:4) levels	rs150998897	A	T	0.252394	0.0512472	0.0236302	8.43e-07	0.000134866	24.2559
1-palmitoyl-2-arachidonoyl-GPE (16:0/20:4) levels	rs281584	A	G	-0.0876565	0.0175054	0.724643	5.52e-07	0.00120573	25.074
1-palmitoyl-2-arachidonoyl-GPE (16:0/20:4) levels	rs13081352	A	C	-0.131147	0.0239185	0.117529	4.18e-08	0.000751447	30.0641
1-palmitoyl-2-arachidonoyl-GPE (16:0/20:4) levels	rs483082	T	G	0.109314	0.018413	0.22363	2.91e-09	0.00147471	35.2454
1-palmitoyl-2-arachidonoyl-GPE (16:0/20:4) levels	rs7930786	G	C	-0.192977	0.0300637	0.929995	1.37e-10	0.000646458	41.2028
1-palmitoyl-2-arachidonoyl-GPE (16:0/20:4) levels	rs99780	T	C	-0.140402	0.0161165	0.345958	2.99e-18	0.00413846	75.8936
1-palmitoyl-2-arachidonoyl-GPE (16:0/20:4) levels	rs2070895	A	G	0.402745	0.0183535	0.215965	9.93e-107	0.0196492	481.529
1-palmitoyl-2-arachidonoyl-GPE (16:0/20:4) levels	rs1532085	G	A	-0.394729	0.0153632	0.623104	1.39e-145	0.0373612	660.138
1-palmitoyl-2-arachidonoyl-GPI (16:0/20:4) levels	rs183019417	G	T	-0.422296	0.0914698	0.00733496	3.9e-06	3.74e-05	21.3147
1-palmitoyl-2-arachidonoyl-GPI (16:0/20:4) levels	rs11671715	C	T	-0.0713695	0.015443	0.478102	3.81e-06	0.00128432	21.3581
1-palmitoyl-2-arachidonoyl-GPI (16:0/20:4) levels	rs626283	G	C	0.0737143	0.0157611	0.562227	2.91e-06	0.00129746	21.8741
1-palmitoyl-2-arachidonoyl-GPI (16:0/20:4) levels	rs2623844	G	A	0.115777	0.0247184	0.112541	2.82e-06	0.00052804	21.9383
1-palmitoyl-2-arachidonoyl-GPI (16:0/20:4) levels	rs71400201	A	G	-0.205281	0.0433727	0.0330915	2.21e-06	0.000172731	22.4009
1-palmitoyl-2-arachidonoyl-GPI (16:0/20:4) levels	rs10468017	T	C	0.0806585	0.0169434	0.288581	1.93e-06	0.00112123	22.662
1-palmitoyl-2-arachidonoyl-GPI (16:0/20:4) levels	rs4683709	T	G	-0.0771261	0.0160168	0.336005	1.47e-06	0.00124671	23.1874
1-palmitoyl-2-arachidonoyl-GPI (16:0/20:4) levels	rs1508735	A	G	-0.100929	0.0207705	0.180585	1.18e-06	0.000842031	23.6123
1-palmitoyl-2-arachidonoyl-GPI (16:0/20:4) levels	rs2318888	T	C	-0.0853382	0.017485	0.735976	1.06e-06	0.00111549	23.8208
1-palmitoyl-2-arachidonoyl-GPI (16:0/20:4) levels	rs12823997	T	C	0.0898239	0.0181102	0.239386	7.05e-07	0.00107945	24.6001
1-palmitoyl-2-arachidonoyl-GPI (16:0/20:4) levels	rs4846914	A	G	0.0793001	0.0156773	0.605914	4.23e-07	0.00147235	25.5861
1-palmitoyl-2-arachidonoyl-GPI (16:0/20:4) levels	rs8091573	C	T	0.129586	0.0239563	0.880429	6.33e-08	0.000742337	29.2602
1-palmitoyl-2-arachidonoyl-GPI (16:0/20:4) levels	rs149615216	T	C	0.40913	0.0728455	0.0109965	1.95e-08	8.27e-05	31.544
1-palmitoyl-2-arachidonoyl-GPI (16:0/20:4) levels	rs10889340	C	A	0.109162	0.0159561	0.656676	7.84e-12	0.00254302	46.8047
1-palmitoyl-2-arachidonoyl-GPI (16:0/20:4) levels	rs174560	C	T	-0.161873	0.0165689	0.307194	1.52e-22	0.00489542	95.4468
1-palmitoyl-2-dihomo-linolenoyl-GPC (16:0/20:3n3 or 6) levels	rs12700519	C	G	0.0998304	0.0218673	0.141948	4.99e-06	0.000611762	20.8418
1-palmitoyl-2-dihomo-linolenoyl-GPC (16:0/20:3n3 or 6) levels	rs11134533	G	A	0.0846012	0.0184465	0.216038	4.51e-06	0.000858528	21.0342
1-palmitoyl-2-dihomo-linolenoyl-GPC (16:0/20:3n3 or 6) levels	rs77881374	C	T	-0.201611	0.0439313	0.0302275	4.45e-06	0.000148784	21.0611
1-palmitoyl-2-dihomo-linolenoyl-GPC (16:0/20:3n3 or 6) levels	rs2417233	G	A	-0.0908946	0.0197126	0.184604	4.01e-06	0.000771263	21.2612
1-palmitoyl-2-dihomo-linolenoyl-GPC (16:0/20:3n3 or 6) levels	rs62167371	T	C	0.105233	0.022749	0.130158	3.73e-06	0.000583841	21.3983
1-palmitoyl-2-dihomo-linolenoyl-GPC (16:0/20:3n3 or 6) levels	rs2817950	A	G	0.267537	0.0572914	0.0173294	3.02e-06	8.95e-05	21.8066
1-palmitoyl-2-dihomo-linolenoyl-GPC (16:0/20:3n3 or 6) levels	rs57186849	T	C	-0.136663	0.0291775	0.0743095	2.82e-06	0.000363681	21.9384
1-palmitoyl-2-dihomo-linolenoyl-GPC (16:0/20:3n3 or 6) levels	rs2572899	G	A	-0.0703497	0.0150104	0.482082	2.78e-06	0.00132168	21.9654
1-palmitoyl-2-dihomo-linolenoyl-GPC (16:0/20:3n3 or 6) levels	rs146237589	A	T	0.424625	0.0904611	0.00706886	2.68e-06	3.73e-05	22.0337
1-palmitoyl-2-dihomo-linolenoyl-GPC (16:0/20:3n3 or 6) levels	rs10889518	T	A	-0.131755	0.0274528	0.917188	1.59e-06	0.000421616	23.0336
1-palmitoyl-2-dihomo-linolenoyl-GPC (16:0/20:3n3 or 6) levels	rs12092541	A	G	-0.0972702	0.0200671	0.174566	1.25e-06	0.000815899	23.4958
1-palmitoyl-2-dihomo-linolenoyl-GPC (16:0/20:3n3 or 6) levels	rs854562	T	C	-0.079542	0.0163304	0.317671	1.11e-06	0.0012393	23.7246
1-palmitoyl-2-dihomo-linolenoyl-GPC (16:0/20:3n3 or 6) levels	rs883517	C	T	-0.120776	0.0229203	0.123974	1.37e-07	0.000726729	27.7665
1-palmitoyl-2-dihomo-linolenoyl-GPC (16:0/20:3n3 or 6) levels	rs2125126	A	G	0.11357	0.0214654	0.147367	1.22e-07	0.000847649	27.993
1-palmitoyl-2-dihomo-linolenoyl-GPC (16:0/20:3n3 or 6) levels	rs1741	C	G	-0.167945	0.0165611	0.293563	3.64e-24	0.00513966	102.839
1-palmitoyl-2-dihomo-linolenoyl-GPC (16:0/20:3n3 or 6) levels	rs174546	T	C	0.33129	0.015552	0.340448	1.09e-100	0.0245555	453.779
1-palmitoyl-2-docosahexaenoyl-gpc (16:0/22:6) levels	rs375462300	T	A	0.240455	0.0514285	0.0221045	2.93e-06	0.000113877	21.8605
1-palmitoyl-2-docosahexaenoyl-gpc (16:0/22:6) levels	rs76138881	C	A	-0.138534	0.0291412	0.0699964	2e-06	0.000354538	22.5995
1-palmitoyl-2-docosahexaenoyl-gpc (16:0/22:6) levels	rs8042993	C	G	0.093422	0.0195767	0.180752	1.82e-06	0.000812685	22.773
1-palmitoyl-2-docosahexaenoyl-gpc (16:0/22:6) levels	rs142800334	A	G	0.324072	0.0662195	0.0130313	9.89e-07	7.42e-05	23.9503
1-palmitoyl-2-docosahexaenoyl-gpc (16:0/22:6) levels	rs80077444	C	T	-0.172258	0.0349599	0.0474196	8.34e-07	0.000264291	24.2783
1-palmitoyl-2-docosahexaenoyl-gpc (16:0/22:6) levels	rs17145750	T	C	-0.103854	0.0207038	0.154154	5.27e-07	0.000790673	25.1621
1-palmitoyl-2-docosahexaenoyl-gpc (16:0/22:6) levels	rs7209612	C	T	-0.0771389	0.0152926	0.594473	4.55e-07	0.00147822	25.4439
1-palmitoyl-2-docosahexaenoyl-gpc (16:0/22:6) levels	rs964184	C	G	-0.118755	0.0221652	0.868757	8.43e-08	0.00078875	28.7052
1-palmitoyl-2-docosahexaenoyl-gpc (16:0/22:6) levels	rs12425245	T	A	-0.177402	0.0326393	0.0558055	5.47e-08	0.000375127	29.5417
1-palmitoyl-2-docosahexaenoyl-gpc (16:0/22:6) levels	rs11207979	A	G	-0.0960105	0.0155838	0.341321	7.23e-10	0.00205652	37.9569
1-palmitoyl-2-docosahexaenoyl-gpc (16:0/22:6) levels	rs3734398	C	T	-0.149909	0.0150506	0.425255	2.27e-23	0.00584355	99.2082
1-palmitoyl-2-docosahexaenoyl-gpc (16:0/22:6) levels	rs174546	T	C	-0.165729	0.0157617	0.338526	7.39e-26	0.00596623	110.558
1-palmitoyl-2-docosahexaenoyl-GPE (16:0/22:6) levels	rs114848860	T	A	-0.222191	0.0486357	0.0242229	4.91e-06	0.000118884	20.871
1-palmitoyl-2-docosahexaenoyl-GPE (16:0/22:6) levels	rs62079978	T	C	-0.0945257	0.0204878	0.165292	3.95e-06	0.000707782	21.2867
1-palmitoyl-2-docosahexaenoyl-GPE (16:0/22:6) levels	rs111272355	T	C	0.21193	0.0455444	0.0278598	3.27e-06	0.000141327	21.6528
1-palmitoyl-2-docosahexaenoyl-GPE (16:0/22:6) levels	rs12301312	A	C	-0.0696187	0.0149499	0.451959	3.21e-06	0.00129447	21.6858
1-palmitoyl-2-docosahexaenoyl-GPE (16:0/22:6) levels	rs34968953	T	C	0.0838082	0.0179368	0.224458	2.98e-06	0.000915857	21.8315
1-palmitoyl-2-docosahexaenoyl-GPE (16:0/22:6) levels	rs12918215	G	A	-0.0882392	0.0175088	0.764369	4.66e-07	0.00110243	25.3986
1-palmitoyl-2-docosahexaenoyl-GPE (16:0/22:6) levels	rs484195	G	A	0.0801439	0.0154124	0.601098	1.99e-07	0.00156249	27.0396
1-palmitoyl-2-docosahexaenoyl-GPE (16:0/22:6) levels	rs9368512	G	C	-0.0784521	0.0149198	0.451558	1.45e-07	0.00165018	27.6492
1-palmitoyl-2-docosahexaenoyl-GPE (16:0/22:6) levels	rs6753534	T	C	-0.0819497	0.0149682	0.544681	4.38e-08	0.0017915	29.9748
1-palmitoyl-2-docosahexaenoyl-GPE (16:0/22:6) levels	rs6976930	A	G	-0.105613	0.0190299	0.188984	2.86e-08	0.00113768	30.8008
1-palmitoyl-2-docosahexaenoyl-GPE (16:0/22:6) levels	rs964184	C	G	-0.153691	0.0220238	0.868974	2.99e-12	0.00133623	48.6981
1-palmitoyl-2-docosahexaenoyl-GPE (16:0/22:6) levels	rs1560390	C	T	-0.153465	0.0182147	0.217448	3.6e-17	0.00291104	70.9863
1-palmitoyl-2-docosahexaenoyl-GPE (16:0/22:6) levels	rs12914626	T	C	-0.198284	0.0162744	0.696406	3.79e-34	0.00756354	148.445
1-palmitoyl-2-docosahexaenoyl-GPE (16:0/22:6) levels	rs261291	C	T	0.402273	0.0151253	0.344204	7.54e-156	0.0384789	707.349
1-palmitoyl-2-linoleoyl-gpc (16:0/18:2) levels	rs149136637	A	T	0.312559	0.0674463	0.0129695	3.58e-06	6.63e-05	21.4757
1-palmitoyl-2-linoleoyl-gpc (16:0/18:2) levels	rs2018783	A	G	0.0723142	0.0155927	0.566014	3.52e-06	0.00127324	21.5082
1-palmitoyl-2-linoleoyl-gpc (16:0/18:2) levels	rs147816457	C	A	-0.366259	0.0789751	0.00945352	3.52e-06	4.85e-05	21.5078
1-palmitoyl-2-linoleoyl-gpc (16:0/18:2) levels	rs6004644	C	T	-0.162504	0.0350098	0.0486622	3.46e-06	0.00024037	21.5451
1-palmitoyl-2-linoleoyl-gpc (16:0/18:2) levels	rs13295729	T	C	0.143944	0.0309855	0.0638686	3.39e-06	0.000310956	21.5809
1-palmitoyl-2-linoleoyl-gpc (16:0/18:2) levels	rs7142686	G	A	0.125953	0.0270504	0.0882533	3.22e-06	0.000420416	21.6805
1-palmitoyl-2-linoleoyl-gpc (16:0/18:2) levels	rs74870204	A	G	-0.158623	0.0339974	0.0525128	3.08e-06	0.000261026	21.7691
1-palmitoyl-2-linoleoyl-gpc (16:0/18:2) levels	rs111765708	G	A	-0.261869	0.0557488	0.0190424	2.64e-06	9.93e-05	22.0647
1-palmitoyl-2-linoleoyl-gpc (16:0/18:2) levels	rs114177594	C	T	-0.26826	0.0561203	0.0191314	1.75e-06	0.000103332	22.8492
1-palmitoyl-2-linoleoyl-gpc (16:0/18:2) levels	rs261290	C	T	-0.0801075	0.0164172	0.656317	1.06e-06	0.00129427	23.8094
1-palmitoyl-2-linoleoyl-gpc (16:0/18:2) levels	rs12544703	G	A	-0.0985284	0.0198977	0.183165	7.35e-07	0.000884093	24.5198
1-palmitoyl-2-linoleoyl-gpc (16:0/18:2) levels	rs73032261	A	C	-0.095432	0.0184835	0.218958	2.43e-07	0.00109865	26.6575
1-palmitoyl-2-linoleoyl-gpc (16:0/18:2) levels	rs173539	T	C	0.0900493	0.0159593	0.334286	1.68e-08	0.00170743	31.8371
1-palmitoyl-2-linoleoyl-gpc (16:0/18:2) levels	rs4500751	T	C	0.0947313	0.0163544	0.311138	6.94e-09	0.00173303	33.5519
1-palmitoyl-2-linoleoyl-gpc (16:0/18:2) levels	rs1168041	C	T	0.105417	0.0163842	0.669072	1.24e-10	0.00220893	41.3972
1-palmitoyl-2-linoleoyl-gpc (16:0/18:2) levels	rs174564	G	A	0.275816	0.0157339	0.344903	8.45e-69	0.016733	307.303
1-palmitoyl-2-linoleoyl-GPE (16:0/18:2) levels	rs12071585	T	C	-0.102691	0.0224012	0.136291	4.56e-06	0.000596158	21.0147
1-palmitoyl-2-linoleoyl-GPE (16:0/18:2) levels	rs629501	T	C	-0.0797645	0.0173819	0.260123	4.46e-06	0.000976714	21.0584
1-palmitoyl-2-linoleoyl-GPE (16:0/18:2) levels	rs6964690	A	G	0.0737785	0.0160325	0.368286	4.19e-06	0.00118732	21.1766
1-palmitoyl-2-linoleoyl-GPE (16:0/18:2) levels	rs73502335	A	G	0.141446	0.03067	0.0678832	3.99e-06	0.000324333	21.2693
1-palmitoyl-2-linoleoyl-GPE (16:0/18:2) levels	rs11586345	A	G	-0.194061	0.0420702	0.0342157	3.97e-06	0.000169448	21.2778
1-palmitoyl-2-linoleoyl-GPE (16:0/18:2) levels	rs140921596	G	A	-0.34829	0.0753697	0.0106162	3.82e-06	5.41e-05	21.3545
1-palmitoyl-2-linoleoyl-GPE (16:0/18:2) levels	rs10897211	A	G	0.0741728	0.0160456	0.377939	3.79e-06	0.0012107	21.3687
1-palmitoyl-2-linoleoyl-GPE (16:0/18:2) levels	rs204478	T	A	0.096137	0.0205501	0.169087	2.89e-06	0.000741009	21.8853
1-palmitoyl-2-linoleoyl-GPE (16:0/18:2) levels	rs13382655	A	G	0.223365	0.0468001	0.0272043	1.82e-06	0.000145278	22.7791
1-palmitoyl-2-linoleoyl-GPE (16:0/18:2) levels	rs75123390	A	G	0.114687	0.0236828	0.122542	1.28e-06	0.000607684	23.451
1-palmitoyl-2-linoleoyl-GPE (16:0/18:2) levels	rs146654860	A	G	-0.21409	0.0438477	0.0311551	1.05e-06	0.000173415	23.8396
1-palmitoyl-2-linoleoyl-GPE (16:0/18:2) levels	rs2072560	C	T	-0.164966	0.0315419	0.937113	1.69e-07	0.000388481	27.3535
1-palmitoyl-2-linoleoyl-GPE (16:0/18:2) levels	rs73117678	C	T	0.160019	0.0299255	0.0725706	8.93e-08	0.000463774	28.593
1-palmitoyl-2-linoleoyl-GPE (16:0/18:2) levels	rs483082	T	G	0.0998681	0.0183392	0.22381	5.16e-08	0.00124149	29.6546
1-palmitoyl-2-linoleoyl-GPE (16:0/18:2) levels	rs16939991	G	C	-0.094582	0.0171816	0.271871	3.69e-08	0.00144566	30.3033
1-palmitoyl-2-linoleoyl-GPE (16:0/18:2) levels	rs12928099	A	C	-0.100053	0.0168282	0.290801	2.76e-09	0.00175692	35.3496
1-palmitoyl-2-linoleoyl-GPE (16:0/18:2) levels	rs695112	T	A	0.134782	0.0206478	0.16242	6.68e-11	0.00139697	42.6105
1-palmitoyl-2-linoleoyl-GPE (16:0/18:2) levels	rs633695	G	A	0.24634	0.01709	0.285463	4.21e-47	0.0102133	207.771
1-palmitoyl-2-linoleoyl-GPE (16:0/18:2) levels	rs261290	C	T	-0.338497	0.0161465	0.656862	1.4e-97	0.0238726	439.494
1-palmitoyl-2-linoleoyl-GPE (16:0/18:2) levels	rs174564	G	A	0.423895	0.0154801	0.343943	4.35e-165	0.0407757	749.841
1-palmitoyl-2-linoleoyl-GPI (16:0/18:2) levels	rs78519165	T	C	0.270772	0.0591812	0.0176925	4.76e-06	8.77e-05	20.9334
1-palmitoyl-2-linoleoyl-GPI (16:0/18:2) levels	rs10468017	T	C	0.0785552	0.0170876	0.288552	4.28e-06	0.00104558	21.1343
1-palmitoyl-2-linoleoyl-GPI (16:0/18:2) levels	rs2701180	T	C	0.0717844	0.0156047	0.501296	4.22e-06	0.00127494	21.1616
1-palmitoyl-2-linoleoyl-GPI (16:0/18:2) levels	rs6133675	T	G	0.131877	0.0285573	0.081841	3.87e-06	0.000386186	21.3257
1-palmitoyl-2-linoleoyl-GPI (16:0/18:2) levels	rs6491411	A	T	-0.101545	0.0219804	0.847789	3.84e-06	0.000663719	21.3425
1-palmitoyl-2-linoleoyl-GPI (16:0/18:2) levels	rs2045700	C	T	0.0779642	0.016867	0.303167	3.8e-06	0.00108775	21.3656
1-palmitoyl-2-linoleoyl-GPI (16:0/18:2) levels	rs28497741	G	A	-0.455813	0.0979598	0.00633304	3.27e-06	3.28e-05	21.651
1-palmitoyl-2-linoleoyl-GPI (16:0/18:2) levels	rs75917318	C	G	-0.121508	0.0261134	0.104724	3.27e-06	0.000489204	21.6512
1-palmitoyl-2-linoleoyl-GPI (16:0/18:2) levels	rs10197694	C	T	0.0734802	0.0157725	0.568892	3.18e-06	0.0012828	21.704
1-palmitoyl-2-linoleoyl-GPI (16:0/18:2) levels	rs390035	C	T	0.079499	0.0169891	0.308586	2.88e-06	0.0011259	21.8969
1-palmitoyl-2-linoleoyl-GPI (16:0/18:2) levels	rs17119241	T	A	0.0998214	0.0212512	0.158587	2.64e-06	0.000709515	22.0638
1-palmitoyl-2-linoleoyl-GPI (16:0/18:2) levels	rs554067	A	G	-0.114621	0.0242492	0.883813	2.28e-06	0.000552912	22.3426
1-palmitoyl-2-linoleoyl-GPI (16:0/18:2) levels	rs192787921	T	C	0.539447	0.112562	0.00479094	1.65e-06	2.64e-05	22.9675
1-palmitoyl-2-linoleoyl-GPI (16:0/18:2) levels	rs143221246	C	T	-0.265328	0.0541408	0.0211785	9.55e-07	0.000119983	24.0169
1-palmitoyl-2-linoleoyl-GPI (16:0/18:2) levels	rs7412	T	C	0.155124	0.0278428	0.0840015	2.53e-08	0.000575597	31.0407
1-palmitoyl-2-linoleoyl-GPI (16:0/18:2) levels	rs3134939	A	T	-0.089471	0.0153265	0.480636	5.29e-09	0.00205008	34.0784
1-palmitoyl-2-linoleoyl-GPI (16:0/18:2) levels	rs12239737	A	T	-0.0959447	0.0163599	0.330087	4.5e-09	0.00183287	34.3938
1-palmitoyl-2-linoleoyl-GPI (16:0/18:2) levels	rs2424708	T	C	0.0945487	0.0156397	0.439548	1.49e-09	0.00216972	36.5472
1-palmitoyl-2-linoleoyl-GPI (16:0/18:2) levels	rs174564	G	A	0.182979	0.0161536	0.344368	9.6e-30	0.00698154	128.311
1-palmitoyl-2-linoleoyl-GPI (16:0/18:2) levels	rs8736	C	T	-0.200777	0.0157985	0.563463	5.3e-37	0.00957386	161.509
1-palmitoyl-2-oleoyl-gpc (16:0/18:1) levels	rs2577374	A	G	0.0713826	0.0156168	0.584418	4.86e-06	0.00122288	20.893
1-palmitoyl-2-oleoyl-gpc (16:0/18:1) levels	rs12210213	A	G	-0.157879	0.0345198	0.052747	4.79e-06	0.000251872	20.9176
1-palmitoyl-2-oleoyl-gpc (16:0/18:1) levels	rs56316267	T	C	-0.0920085	0.0201071	0.193057	4.74e-06	0.000786121	20.9391
1-palmitoyl-2-oleoyl-gpc (16:0/18:1) levels	rs10506881	T	C	0.101727	0.0221417	0.850173	4.34e-06	0.000647966	21.1082
1-palmitoyl-2-oleoyl-gpc (16:0/18:1) levels	rs2920504	G	A	-0.0723673	0.0157345	0.591505	4.24e-06	0.00123177	21.1533
1-palmitoyl-2-oleoyl-gpc (16:0/18:1) levels	rs115629837	C	T	-0.369024	0.0794346	0.00960253	3.39e-06	4.95e-05	21.5819
1-palmitoyl-2-oleoyl-gpc (16:0/18:1) levels	rs11191842	T	C	0.0854798	0.0183936	0.229812	3.36e-06	0.000921228	21.597
1-palmitoyl-2-oleoyl-gpc (16:0/18:1) levels	rs62001693	A	C	0.168072	0.0353246	0.0500547	1.96e-06	0.000259408	22.6379
1-palmitoyl-2-oleoyl-gpc (16:0/18:1) levels	rs77881374	C	T	-0.220932	0.0447305	0.0304005	7.85e-07	0.000173295	24.3955
1-palmitoyl-2-oleoyl-gpc (16:0/18:1) levels	rs12129379	T	G	0.102971	0.0206145	0.179295	5.88e-07	0.000884797	24.9508
1-palmitoyl-2-oleoyl-gpc (16:0/18:1) levels	rs146351213	G	C	-0.290012	0.0573146	0.018947	4.19e-07	0.000114693	25.6036
1-palmitoyl-2-oleoyl-gpc (16:0/18:1) levels	rs145560841	G	A	0.340896	0.0666691	0.0136836	3.17e-07	8.5e-05	26.1454
1-palmitoyl-2-oleoyl-gpc (16:0/18:1) levels	rs12334629	C	A	-0.147136	0.0268566	0.0911187	4.29e-08	0.000599039	30.0148
1-palmitoyl-2-oleoyl-gpc (16:0/18:1) levels	rs10468017	T	C	0.0962521	0.0170361	0.288558	1.61e-08	0.00157927	31.9213
1-palmitoyl-2-oleoyl-GPE (16:0/18:1) levels	rs117143142	A	G	-0.316098	0.0690864	0.0128189	4.75e-06	6.38e-05	20.9343
1-palmitoyl-2-oleoyl-GPE (16:0/18:1) levels	rs200981432	G	A	0.268854	0.0586771	0.0179266	4.61e-06	8.91e-05	20.994
1-palmitoyl-2-oleoyl-GPE (16:0/18:1) levels	rs12685522	C	T	0.0716219	0.015478	0.509422	3.7e-06	0.00128959	21.4122
1-palmitoyl-2-oleoyl-GPE (16:0/18:1) levels	rs59007384	T	G	0.088807	0.0191297	0.203829	3.44e-06	0.000842858	21.5515
1-palmitoyl-2-oleoyl-GPE (16:0/18:1) levels	rs13208413	T	C	0.126945	0.0272641	0.0873045	3.22e-06	0.000416309	21.6795
1-palmitoyl-2-oleoyl-GPE (16:0/18:1) levels	rs12193772	T	C	0.259762	0.0554929	0.0196898	2.85e-06	0.000101926	21.9117
1-palmitoyl-2-oleoyl-GPE (16:0/18:1) levels	rs9455500	A	G	-0.0766807	0.0160735	0.568347	1.84e-06	0.00134556	22.7589
1-palmitoyl-2-oleoyl-GPE (16:0/18:1) levels	rs5005275	G	A	0.156881	0.0325346	0.058403	1.42e-06	0.000308144	23.2514
1-palmitoyl-2-oleoyl-GPE (16:0/18:1) levels	rs10828184	A	T	0.121793	0.0248283	0.884974	9.32e-07	0.000590312	24.0631
1-palmitoyl-2-oleoyl-GPE (16:0/18:1) levels	rs695112	T	A	0.102601	0.0208697	0.162559	8.82e-07	0.00079294	24.1697
1-palmitoyl-2-oleoyl-GPE (16:0/18:1) levels	rs72965369	C	T	-0.15363	0.0305062	0.0681124	4.75e-07	0.000387945	25.3616
1-palmitoyl-2-oleoyl-GPE (16:0/18:1) levels	rs34663616	A	C	0.114756	0.0224301	0.13697	3.12e-07	0.000745665	26.1751
1-palmitoyl-2-oleoyl-GPE (16:0/18:1) levels	rs13382655	A	G	0.253697	0.047329	0.027096	8.31e-08	0.000182539	28.7327
1-palmitoyl-2-oleoyl-GPE (16:0/18:1) levels	rs145326144	C	T	0.269929	0.050254	0.0246101	7.82e-08	0.000166899	28.8508
1-palmitoyl-2-oleoyl-GPE (16:0/18:1) levels	rs780093	C	T	-0.088817	0.0157842	0.597661	1.83e-08	0.00183484	31.6626
1-palmitoyl-2-oleoyl-GPE (16:0/18:1) levels	rs11586345	A	G	-0.240617	0.0425147	0.0341103	1.52e-08	0.000254327	32.0313
1-palmitoyl-2-oleoyl-GPE (16:0/18:1) levels	rs174564	G	A	0.106316	0.0162849	0.343443	6.64e-11	0.00231611	42.6213
1-palmitoyl-2-oleoyl-GPE (16:0/18:1) levels	rs964184	C	G	-0.152412	0.0229276	0.869475	2.98e-11	0.00120858	44.1897
1-palmitoyl-2-oleoyl-GPE (16:0/18:1) levels	rs12638256	G	A	0.118256	0.0155615	0.530738	2.98e-14	0.00346612	57.7489
1-palmitoyl-2-oleoyl-GPE (16:0/18:1) levels	rs633695	G	A	0.22324	0.0172987	0.285328	4.22e-38	0.00818413	166.539
1-palmitoyl-2-oleoyl-GPE (16:0/18:1) levels	rs10468017	T	C	0.324382	0.0167507	0.288319	1.52e-83	0.0185443	375.014
1-palmitoyl-2-oleoyl-GPI (16:0/18:1) levels	rs16930187	T	A	0.0767097	0.016662	0.303881	4.15e-06	0.00108053	21.1956
1-palmitoyl-2-oleoyl-GPI (16:0/18:1) levels	rs512273	A	G	0.133424	0.0289132	0.920528	3.94e-06	0.000375432	21.2949
1-palmitoyl-2-oleoyl-GPI (16:0/18:1) levels	rs116960969	G	T	-0.16463	0.0356395	0.0489649	3.85e-06	0.000239464	21.3381
1-palmitoyl-2-oleoyl-GPI (16:0/18:1) levels	rs3133582	C	T	0.0893262	0.0192271	0.79726	3.39e-06	0.000840763	21.5839
1-palmitoyl-2-oleoyl-GPI (16:0/18:1) levels	rs10492817	T	C	0.359157	0.0767803	0.0100617	2.9e-06	5.25e-05	21.8811
1-palmitoyl-2-oleoyl-GPI (16:0/18:1) levels	rs116371157	A	G	-0.320032	0.06825	0.0128158	2.74e-06	6.7e-05	21.9878
1-palmitoyl-2-oleoyl-GPI (16:0/18:1) levels	rs11872886	T	C	0.0742473	0.0157242	0.380873	2.34e-06	0.00126703	22.2959
1-palmitoyl-2-oleoyl-GPI (16:0/18:1) levels	rs9518568	T	C	-0.0813785	0.0169763	0.70816	1.64e-06	0.00114449	22.9791
1-palmitoyl-2-oleoyl-GPI (16:0/18:1) levels	rs2140199	C	T	0.140119	0.0291433	0.0744018	1.52e-06	0.000383643	23.1162
1-palmitoyl-2-oleoyl-GPI (16:0/18:1) levels	rs190712692	A	G	0.160393	0.0329545	0.0580864	1.13e-06	0.000312343	23.6887
1-palmitoyl-2-oleoyl-GPI (16:0/18:1) levels	rs78031802	T	C	-0.357988	0.0725765	0.0112088	8.12e-07	6.5e-05	24.3302
1-palmitoyl-2-oleoyl-GPI (16:0/18:1) levels	rs174564	G	A	0.105845	0.0161254	0.343781	5.24e-11	0.00234236	43.0844
1-palmitoyl-2-oleoyl-GPI (16:0/18:1) levels	rs10493322	T	C	-0.110994	0.0163368	0.334662	1.09e-11	0.00247695	46.1599
1-palmitoyl-2-oleoyl-GPI (16:0/18:1) levels	rs12638256	G	A	0.142094	0.0154125	0.530878	2.99e-20	0.00510141	84.9973
1-palmitoyl-2-oleoyl-GPI (16:0/18:1) levels	rs4806498	C	T	-0.17759	0.0155473	0.575446	3.23e-30	0.0076819	130.475
1-palmitoyl-2-palmitoleoyl-gpc (16:0/16:1) levels	rs146351213	G	C	-0.259323	0.0567859	0.0188832	4.96e-06	9.31e-05	20.8546
1-palmitoyl-2-palmitoleoyl-gpc (16:0/16:1) levels	rs8028787	G	A	-0.214238	0.0462107	0.0278786	3.55e-06	0.000140379	21.4935
1-palmitoyl-2-palmitoleoyl-gpc (16:0/16:1) levels	rs77541308	A	G	-0.196919	0.042397	0.0328159	3.41e-06	0.000165007	21.5727
1-palmitoyl-2-palmitoleoyl-gpc (16:0/16:1) levels	rs4987246	G	A	0.202703	0.0435185	0.0321226	3.2e-06	0.000162558	21.6956
1-palmitoyl-2-palmitoleoyl-gpc (16:0/16:1) levels	rs809794	G	A	0.0732727	0.0157117	0.463602	3.11e-06	0.00130339	21.7489
1-palmitoyl-2-palmitoleoyl-gpc (16:0/16:1) levels	rs12129379	T	G	0.0952266	0.020411	0.178996	3.08e-06	0.000770869	21.7665
1-palmitoyl-2-palmitoleoyl-gpc (16:0/16:1) levels	rs78878010	C	G	-0.183199	0.0391911	0.0395137	2.95e-06	0.000199855	21.851
1-palmitoyl-2-palmitoleoyl-gpc (16:0/16:1) levels	rs2352844	A	G	-0.191354	0.040657	0.0377786	2.52e-06	0.000194057	22.1516
1-palmitoyl-2-palmitoleoyl-gpc (16:0/16:1) levels	rs3087494	G	A	0.0721454	0.0153031	0.545311	2.42e-06	0.00132807	22.2259
1-palmitoyl-2-palmitoleoyl-gpc (16:0/16:1) levels	rs187488102	C	G	0.367558	0.0779373	0.00962819	2.4e-06	5.11e-05	22.2413
1-palmitoyl-2-palmitoleoyl-gpc (16:0/16:1) levels	rs77952878	G	A	0.12314	0.0258344	0.0954823	1.87e-06	0.000472874	22.7196
1-palmitoyl-2-palmitoleoyl-gpc (16:0/16:1) levels	rs11733699	A	T	-0.084204	0.0176066	0.264742	1.73e-06	0.00107295	22.8725
1-palmitoyl-2-palmitoleoyl-gpc (16:0/16:1) levels	rs149051006	A	G	0.278847	0.0576571	0.0178419	1.32e-06	9.88e-05	23.3898
1-palmitoyl-2-palmitoleoyl-gpc (16:0/16:1) levels	rs780093	C	T	-0.0767604	0.015565	0.597617	8.16e-07	0.00140943	24.3207
1-palmitoyl-2-palmitoleoyl-gpc (16:0/16:1) levels	rs997424	T	G	-0.0875932	0.0170717	0.313653	2.88e-07	0.00136579	26.3261
1-palmitoyl-2-stearoyl-gpc (16:0/18:0) levels	rs2885557	C	T	-0.072891	0.0158886	0.632945	4.48e-06	0.00117836	21.0463
1-palmitoyl-2-stearoyl-gpc (16:0/18:0) levels	rs79616801	C	T	0.180322	0.0392001	0.040119	4.22e-06	0.000196379	21.1604
1-palmitoyl-2-stearoyl-gpc (16:0/18:0) levels	rs62175877	G	A	-0.320368	0.0688964	0.0125168	3.32e-06	6.44e-05	21.6225
1-palmitoyl-2-stearoyl-gpc (16:0/18:0) levels	rs17388446	G	A	0.19529	0.0419846	0.0341844	3.3e-06	0.00017215	21.6361
1-palmitoyl-2-stearoyl-gpc (16:0/18:0) levels	rs148333567	A	C	-0.209394	0.0446294	0.0305921	2.71e-06	0.000157328	22.0134
1-palmitoyl-2-stearoyl-gpc (16:0/18:0) levels	rs10810975	A	G	0.0735261	0.015535	0.53921	2.21e-06	0.0013413	22.4006
1-palmitoyl-2-stearoyl-gpc (16:0/18:0) levels	rs56327490	C	T	-0.0734351	0.0154034	0.452928	1.87e-06	0.00135723	22.7287
1-palmitoyl-2-stearoyl-gpc (16:0/18:0) levels	rs76913894	T	C	-0.23477	0.0491683	0.0251119	1.8e-06	0.00013451	22.7989
1-palmitoyl-2-stearoyl-gpc (16:0/18:0) levels	rs76895855	G	C	-0.389727	0.0808838	0.00898713	1.45e-06	4.98e-05	23.2166
1-palmitoyl-2-stearoyl-gpc (16:0/18:0) levels	rs1741	C	G	-0.0815865	0.0169282	0.294777	1.44e-06	0.00116369	23.2282
1-palmitoyl-2-stearoyl-gpc (16:0/18:0) levels	rs673548	A	G	-0.094655	0.018993	0.2085	6.24e-07	0.000987782	24.837
1-palmitoyl-2-stearoyl-gpc (16:0/18:0) levels	rs61781291	A	T	0.0893537	0.0178055	0.252895	5.21e-07	0.00114668	25.1835
1-palmitoyl-2-stearoyl-gpc (16:0/18:0) levels	rs10778301	A	G	-0.0784508	0.0155127	0.462214	4.25e-07	0.00153206	25.5753
1-palmitoyl-2-stearoyl-gpc (16:0/18:0) levels	rs404673	T	C	0.139152	0.0272449	0.0869644	3.27e-07	0.000499162	26.0861
1-palmitoyl-2-stearoyl-gpc (16:0/18:0) levels	rs7320739	G	T	-0.106507	0.0207979	0.167177	3.04e-07	0.000879935	26.2251
1-palmitoyl-2-stearoyl-gpc (16:0/18:0) levels	rs705379	A	G	-0.0797155	0.0154966	0.476244	2.69e-07	0.00159065	26.4614
1-palmitoyl-2-stearoyl-gpc (16:0/18:0) levels	rs8000156	A	G	0.0882926	0.0171599	0.276575	2.67e-07	0.00127653	26.474
1-palmitoyl-2-stearoyl-gpc (16:0/18:0) levels	rs964184	C	G	-0.152957	0.0227725	0.868874	1.86e-11	0.0012387	45.1146
1-palmitoyl-2-stearoyl-gpc (16:0/18:0) levels	rs10789114	C	T	-0.12313	0.0159989	0.340393	1.4e-14	0.00320492	59.2308
1-palmitoyl-2-stearoyl-gpc (16:0/18:0) levels	rs174560	C	T	-0.232056	0.0164792	0.30787	4.92e-45	0.0101829	198.296
1-palmitoyl-GPC (16:0) levels	rs11773889	T	C	-0.0851082	0.0186357	0.222064	4.95e-06	0.000868316	20.857
1-palmitoyl-GPC (16:0) levels	rs144164029	G	A	-0.347285	0.0759832	0.0103137	4.86e-06	5.14e-05	20.8899
1-palmitoyl-GPC (16:0) levels	rs75286371	A	G	-0.171977	0.0375711	0.0431066	4.71e-06	0.000208279	20.9524
1-palmitoyl-GPC (16:0) levels	rs12800198	C	T	0.171103	0.0370692	0.0448632	3.92e-06	0.000220013	21.3054
1-palmitoyl-GPC (16:0) levels	rs148544135	G	A	-0.346987	0.0746709	0.0104129	3.37e-06	5.36e-05	21.5935
1-palmitoyl-GPC (16:0) levels	rs71468473	T	C	0.0971539	0.0207708	0.166275	2.9e-06	0.000730917	21.8783
1-palmitoyl-GPC (16:0) levels	rs623263	C	T	0.104343	0.0223041	0.137492	2.89e-06	0.000625464	21.8855
1-palmitoyl-GPC (16:0) levels	rs791597	G	A	-0.0833318	0.0176443	0.730235	2.33e-06	0.00105893	22.3055
1-palmitoyl-GPC (16:0) levels	rs56355004	C	T	-0.110098	0.0231915	0.128167	2.06e-06	0.000606897	22.5373
1-palmitoyl-GPC (16:0) levels	rs115322901	G	A	-0.181663	0.0381049	0.042376	1.87e-06	0.000222275	22.7285
1-palmitoyl-GPC (16:0) levels	rs174544	A	C	-0.0801658	0.0166901	0.301315	1.56e-06	0.00117049	23.0707
1-palmitoyl-GPC (16:0) levels	rs9518568	T	C	-0.0822019	0.0169549	0.707914	1.25e-06	0.0011713	23.5057
1-palmitoyl-GPC (16:0) levels	rs73067080	C	T	0.099914	0.0205818	0.16488	1.21e-06	0.000782001	23.566
1-palmitoyl-GPC (16:0) levels	rs1168041	C	T	0.0816016	0.016554	0.668749	8.25e-07	0.00129723	24.2992
1-palmitoyl-GPC (16:0) levels	rs404673	T	C	0.144479	0.0271859	0.0867073	1.07e-07	0.000539004	28.2437
1-palmitoyl-GPC (16:0) levels	rs62036205	C	A	-0.154312	0.0269427	0.0916399	1.02e-08	0.000658058	32.8033
1-palmitoyl-GPC (16:0) levels	rs1492701	G	C	0.17989	0.0176741	0.252331	2.48e-24	0.00471003	103.595
1-palmitoyl-GPE (16:0) levels	rs11973617	G	T	0.0892839	0.0192225	0.784998	3.4e-06	0.000877489	21.5738
1-palmitoyl-GPE (16:0) levels	rs623263	C	T	0.105369	0.0221091	0.137547	1.88e-06	0.000649343	22.7135
1-palmitoyl-GPE (16:0) levels	rs3779773	C	G	0.104527	0.0211618	0.163407	7.84e-07	0.000803787	24.3979
1-palmitoyl-GPE (16:0) levels	rs438811	T	C	0.0911216	0.0182632	0.223406	6.06e-07	0.00104083	24.8937
1-palmitoyl-GPE (16:0) levels	rs79282610	C	T	-0.148564	0.0294956	0.0726077	4.73e-07	0.000411683	25.3695
1-palmitoyl-GPE (16:0) levels	rs34123137	A	T	0.0778165	0.0152082	0.517356	3.11e-07	0.00157546	26.1811
1-palmitoyl-GPE (16:0) levels	rs144767726	A	C	-0.244711	0.0452687	0.0299272	6.45e-08	0.000204449	29.2221
1-palmitoyl-GPE (16:0) levels	rs1260326	C	T	-0.086921	0.0155185	0.587683	2.13e-08	0.00183201	31.3726
1-palmitoyl-GPE (16:0) levels	rs12318075	G	T	0.122449	0.0203319	0.165698	1.72e-09	0.00120837	36.2706
1-palmitoyl-GPE (16:0) levels	rs190543502	C	T	0.294778	0.0472984	0.0267619	4.6e-10	0.000243802	38.8416
1-palmitoyl-GPE (16:0) levels	rs7515857	T	G	0.147805	0.0175583	0.251826	3.83e-17	0.00321752	70.862
1-palmitoyl-GPE (16:0) levels	rs12914626	T	C	-0.141397	0.0167325	0.697107	2.9e-17	0.00363372	71.4099
1-palmitoyl-GPE (16:0) levels	rs261291	C	T	0.188167	0.0159901	0.344043	5.73e-32	0.00753142	138.479
1-palmitoyl-GPG (16:0) levels	rs117888313	C	T	0.284001	0.0620822	0.0162901	4.77e-06	8.08e-05	20.9269
1-palmitoyl-GPG (16:0) levels	rs28402946	C	T	0.109043	0.023771	0.130022	4.49e-06	0.000573628	21.0427
1-palmitoyl-GPG (16:0) levels	rs11666309	G	A	0.0779147	0.016912	0.330373	4.08e-06	0.00113159	21.2251
1-palmitoyl-GPG (16:0) levels	rs78955404	A	G	0.342215	0.0741166	0.0117578	3.89e-06	5.97e-05	21.319
1-palmitoyl-GPG (16:0) levels	rs145382048	T	C	-0.312238	0.0673854	0.014189	3.59e-06	7.24e-05	21.4704
1-palmitoyl-GPG (16:0) levels	rs5749104	G	A	0.0755079	0.0162061	0.576797	3.17e-06	0.00127704	21.7084
1-palmitoyl-GPG (16:0) levels	rs10816970	T	C	0.0922066	0.0197813	0.203019	3.14e-06	0.000847234	21.7277
1-palmitoyl-GPG (16:0) levels	rs143450775	A	G	0.16659	0.0356859	0.0537983	3.04e-06	0.000267338	21.7924
1-palmitoyl-GPG (16:0) levels	rs148409850	A	G	0.315877	0.0675483	0.0142189	2.92e-06	7.39e-05	21.8679
1-palmitoyl-GPG (16:0) levels	rs72742842	T	C	-0.311267	0.0656483	0.0148052	2.12e-06	7.9e-05	22.4812
1-palmitoyl-GPG (16:0) levels	rs1942878	T	G	0.220256	0.0460207	0.0310349	1.7e-06	0.000166001	22.906
1-palmitoyl-GPG (16:0) levels	rs11609632	C	G	0.151625	0.0316647	0.0687533	1.68e-06	0.000353796	22.9293
1-palmitoyl-GPG (16:0) levels	rs72641545	G	A	-0.13147	0.0266722	0.0995319	8.26e-07	0.000524772	24.296
1-palmitoyl-GPG (16:0) levels	rs10172619	A	G	-0.124346	0.0251	0.115257	7.27e-07	0.000603122	24.5424
1-palmitoyl-GPG (16:0) levels	rs8181659	G	T	-0.0833302	0.0166164	0.639055	5.31e-07	0.00139802	25.1496
1-palmitoyl-GPG (16:0) levels	rs1601935	T	G	-0.117799	0.0174155	0.647915	1.34e-11	0.00251525	45.7521
1-palmitoyl-GPG (16:0) levels	rs11519272	A	C	0.246034	0.0208234	0.17061	3.26e-32	0.00476052	139.6
1-palmitoyl-GPI (16:0) levels	rs143973522	C	T	0.16454	0.0357403	0.0480177	4.15e-06	0.000233486	21.1947
1-palmitoyl-GPI (16:0) levels	rs4504735	T	C	0.142589	0.0309663	0.937386	4.13e-06	0.000299908	21.2028
1-palmitoyl-GPI (16:0) levels	rs145192816	A	G	-0.527813	0.11361	0.00445502	3.39e-06	2.31e-05	21.5838
1-palmitoyl-GPI (16:0) levels	rs7819032	G	C	0.0756109	0.0162607	0.339621	3.32e-06	0.00116864	21.6217
1-palmitoyl-GPI (16:0) levels	rs6477187	G	T	0.0718228	0.0153318	0.526513	2.81e-06	0.00131844	21.9451
1-palmitoyl-GPI (16:0) levels	rs62160874	C	T	0.173786	0.0370187	0.0429179	2.67e-06	0.000218162	22.0388
1-palmitoyl-GPI (16:0) levels	rs36631	A	G	-0.0723668	0.0153372	0.435813	2.38e-06	0.00131921	22.2631
1-palmitoyl-GPI (16:0) levels	rs7234924	C	T	-0.0877765	0.0185931	0.21051	2.35e-06	0.00089264	22.2871
1-palmitoyl-GPI (16:0) levels	rs147163022	T	C	-0.318778	0.0669001	0.0128096	1.89e-06	6.92e-05	22.7051
1-palmitoyl-GPI (16:0) levels	rs624700	C	G	-0.0751239	0.0156967	0.405398	1.7e-06	0.00133061	22.9055
1-palmitoyl-GPI (16:0) levels	rs7610125	T	C	-0.0749534	0.0154799	0.436531	1.29e-06	0.00138975	23.4448
1-palmitoyl-GPI (16:0) levels	rs76014634	A	G	0.200963	0.041381	0.0339262	1.2e-06	0.000186286	23.5847
1-palmitoyl-GPI (16:0) levels	rs4267127	A	G	0.277785	0.0565755	0.982174	9.11e-07	0.00010172	24.108
1-palmitoyl-GPI (16:0) levels	rs10845471	T	C	0.0866056	0.0173291	0.266556	5.8e-07	0.00117679	24.977
1-palmitoyl-GPI (16:0) levels	rs117975314	C	T	-0.325814	0.0627497	0.0145684	2.08e-07	9.33e-05	26.9598
1-ribosyl-imidazoleacetate levels	rs17598020	G	T	-0.20235	0.0442764	0.0264476	4.87e-06	0.000129602	20.8863
1-ribosyl-imidazoleacetate levels	rs2600783	A	G	0.0916905	0.0200024	0.156885	4.56e-06	0.000669818	21.0128
1-ribosyl-imidazoleacetate levels	rs17083196	G	A	0.198647	0.0433311	0.0283007	4.55e-06	0.000139283	21.0167
1-ribosyl-imidazoleacetate levels	rs62243461	A	C	0.0903825	0.0195221	0.160852	3.66e-06	0.000697244	21.4346
1-ribosyl-imidazoleacetate levels	rs72831434	T	C	0.200583	0.0430786	0.0281776	3.22e-06	0.000143074	21.6803
1-ribosyl-imidazoleacetate levels	rs72773040	G	T	0.213277	0.0457239	0.0249663	3.09e-06	0.000127638	21.7571
1-ribosyl-imidazoleacetate levels	rs2950366	C	T	0.068576	0.0144945	0.452261	2.23e-06	0.0013363	22.384
1-ribosyl-imidazoleacetate levels	rs1346278	C	T	0.178172	0.0376249	0.0374893	2.19e-06	0.000195005	22.4248
1-ribosyl-imidazoleacetate levels	rs4656069	G	A	0.069403	0.0145934	0.391706	1.98e-06	0.00129874	22.6174
1-ribosyl-imidazoleacetate levels	rs76269162	A	G	-0.209409	0.0439632	0.0258663	1.9e-06	0.000137775	22.6888
1-ribosyl-imidazoleacetate levels	rs78744187	T	C	0.123189	0.0258417	0.0827633	1.87e-06	0.000415743	22.7249
1-ribosyl-imidazoleacetate levels	rs80286416	A	T	-0.180668	0.0369808	0.0388094	1.03e-06	0.000214566	23.8677
1-ribosyl-imidazoleacetate levels	rs117445518	G	C	0.210252	0.0427052	0.0296122	8.51e-07	0.000167857	24.2392
1-ribosyl-imidazoleacetate levels	rs6809813	A	G	0.0847735	0.0169903	0.760935	6.05e-07	0.0010914	24.8953
1-ribosyl-imidazoleacetate levels	rs17812823	C	T	0.14032	0.027933	0.070757	5.08e-07	0.000399859	25.235
1-ribosyl-imidazoleacetate levels	rs139009667	A	T	0.416707	0.0815003	0.00765181	3.17e-07	4.78e-05	26.1423
1-ribosyl-imidazoleacetate levels	rs67417370	G	A	-0.0900475	0.016212	0.264196	2.79e-08	0.00144532	30.8511
1-ribosyl-imidazoleacetate levels	rs1047891	A	C	-0.0868644	0.0154761	0.31017	1.99e-08	0.00162445	31.5036
1-ribosyl-imidazoleacetate levels	rs9657360	T	C	0.140723	0.0175331	0.795371	1.01e-15	0.0025267	64.4188
1-ribosyl-imidazoleacetate levels	rs7094385	G	A	0.159048	0.0171846	0.21645	2.14e-20	0.00350111	85.6599
1-ribosyl-imidazoleacetate levels	rs11613331	A	G	0.148203	0.0144003	0.544302	7.68e-25	0.00633129	105.918
1-stearoyl-2-arachidonoyl-gpc (18:0/20:4) levels	rs35545453	C	T	-0.359222	0.0780518	0.00970285	4.18e-06	4.9e-05	21.1817
1-stearoyl-2-arachidonoyl-gpc (18:0/20:4) levels	rs74025961	T	C	0.17067	0.0367774	0.0449022	3.47e-06	0.000222573	21.5354
1-stearoyl-2-arachidonoyl-gpc (18:0/20:4) levels	rs192510422	G	A	0.574017	0.123645	0.00382607	3.44e-06	1.98e-05	21.5524
1-stearoyl-2-arachidonoyl-gpc (18:0/20:4) levels	rs56257608	T	C	-0.0745031	0.0159228	0.39173	2.88e-06	0.00125718	21.8932
1-stearoyl-2-arachidonoyl-gpc (18:0/20:4) levels	rs10747457	G	A	-0.091317	0.0194429	0.806468	2.64e-06	0.000829708	22.0588
1-stearoyl-2-arachidonoyl-gpc (18:0/20:4) levels	rs9870057	G	A	-0.319776	0.0677167	0.0130536	2.33e-06	6.92e-05	22.2998
1-stearoyl-2-arachidonoyl-gpc (18:0/20:4) levels	rs964184	C	G	-0.107878	0.0225792	0.869013	1.77e-06	0.000626192	22.827
1-stearoyl-2-arachidonoyl-gpc (18:0/20:4) levels	rs6661669	C	T	0.0748226	0.0155189	0.600798	1.43e-06	0.0013436	23.2458
1-stearoyl-2-arachidonoyl-gpc (18:0/20:4) levels	rs914938	G	C	0.143761	0.0297131	0.930228	1.31e-06	0.000366152	23.4092
1-stearoyl-2-arachidonoyl-gpc (18:0/20:4) levels	rs558406	C	A	0.140693	0.0287004	0.0751526	9.48e-07	0.00040252	24.0308
1-stearoyl-2-arachidonoyl-gpc (18:0/20:4) levels	rs1862568	G	C	-0.0767639	0.0154234	0.504713	6.45e-07	0.00149231	24.7716
1-stearoyl-2-arachidonoyl-gpc (18:0/20:4) levels	rs10969279	T	C	0.0776696	0.015466	0.483112	5.11e-07	0.00151773	25.2201
1-stearoyl-2-arachidonoyl-gpc (18:0/20:4) levels	rs897458	C	T	-0.0838318	0.0157483	0.615299	1.02e-07	0.00161646	28.3368
1-stearoyl-2-arachidonoyl-gpc (18:0/20:4) levels	rs58542926	T	C	-0.175261	0.0290529	0.0756583	1.61e-09	0.000613317	36.3908
1-stearoyl-2-arachidonoyl-gpc (18:0/20:4) levels	rs2238001	C	T	0.14314	0.0226905	0.130242	2.82e-10	0.00108639	39.7955
1-stearoyl-2-arachidonoyl-gpc (18:0/20:4) levels	rs2668899	G	A	-0.118197	0.0166186	0.299695	1.14e-12	0.00255856	50.5853
1-stearoyl-2-arachidonoyl-gpc (18:0/20:4) levels	rs12928099	A	C	0.124193	0.0167142	0.290774	1.08e-13	0.0027439	55.2107
1-stearoyl-2-arachidonoyl-gpc (18:0/20:4) levels	rs174528	C	T	-0.620017	0.0145281	0.367266	0	0.101999	1821.33
1-stearoyl-2-arachidonoyl-GPE (18:0/20:4) levels	rs28711911	C	G	-0.0857858	0.018751	0.213527	4.76e-06	0.000847077	20.9306
1-stearoyl-2-arachidonoyl-GPE (18:0/20:4) levels	rs780093	C	T	-0.0718205	0.0156515	0.597515	4.46e-06	0.00122036	21.0564
1-stearoyl-2-arachidonoyl-GPE (18:0/20:4) levels	rs6773745	T	C	-0.0900081	0.0195126	0.191271	3.97e-06	0.000793212	21.2781
1-stearoyl-2-arachidonoyl-GPE (18:0/20:4) levels	rs55948557	T	G	0.104404	0.0225697	0.132576	3.73e-06	0.000593039	21.3985
1-stearoyl-2-arachidonoyl-GPE (18:0/20:4) levels	rs146433343	T	G	0.258084	0.0557505	0.019025	3.67e-06	9.64e-05	21.4301
1-stearoyl-2-arachidonoyl-GPE (18:0/20:4) levels	rs6878680	C	G	0.0772542	0.0160573	0.63867	1.5e-06	0.00128731	23.1472
1-stearoyl-2-arachidonoyl-GPE (18:0/20:4) levels	rs150998897	A	T	0.246322	0.0510091	0.0236852	1.37e-06	0.000129952	23.3191
1-stearoyl-2-arachidonoyl-GPE (18:0/20:4) levels	rs140699034	G	A	-0.538685	0.111153	0.00480243	1.26e-06	2.71e-05	23.487
1-stearoyl-2-arachidonoyl-GPE (18:0/20:4) levels	rs281584	A	G	-0.084571	0.0174343	0.724371	1.23e-06	0.0011322	23.5306
1-stearoyl-2-arachidonoyl-GPE (18:0/20:4) levels	rs13081352	A	C	-0.137807	0.0238119	0.117561	7.15e-09	0.000837349	33.493
1-stearoyl-2-arachidonoyl-GPE (18:0/20:4) levels	rs5117	C	T	0.122116	0.0184235	0.221837	3.4e-11	0.00182772	43.934
1-stearoyl-2-arachidonoyl-GPE (18:0/20:4) levels	rs12904367	A	G	0.147999	0.0221356	0.13913	2.29e-11	0.00129032	44.7028
1-stearoyl-2-arachidonoyl-GPE (18:0/20:4) levels	rs964184	C	G	-0.206164	0.0226163	0.868942	7.81e-20	0.00228056	83.0965
1-stearoyl-2-arachidonoyl-GPE (18:0/20:4) levels	rs174560	C	T	-0.23265	0.0164026	0.308136	1.16e-45	0.0103359	201.178
1-stearoyl-2-arachidonoyl-GPE (18:0/20:4) levels	rs1077834	C	T	0.357376	0.018375	0.216367	2.97e-84	0.0154562	378.265
1-stearoyl-2-arachidonoyl-GPE (18:0/20:4) levels	rs1532085	G	A	-0.351719	0.0154255	0.623195	4.47e-115	0.029421	519.892
1-stearoyl-2-arachidonoyl-GPI (18:0/20:4) levels	rs2712421	T	G	0.0732419	0.0160311	0.655887	4.91e-06	0.00113534	20.8734
1-stearoyl-2-arachidonoyl-GPI (18:0/20:4) levels	rs79608464	A	G	0.25749	0.0562381	0.01871	4.68e-06	9.28e-05	20.9633
1-stearoyl-2-arachidonoyl-GPI (18:0/20:4) levels	rs112843621	G	A	-0.366363	0.0780364	0.0095679	2.67e-06	5.03e-05	22.0409
1-stearoyl-2-arachidonoyl-GPI (18:0/20:4) levels	rs80195574	A	G	-0.221346	0.0471492	0.0272033	2.67e-06	0.000140554	22.0391
1-stearoyl-2-arachidonoyl-GPI (18:0/20:4) levels	rs140033739	A	G	-0.166275	0.0351807	0.0496511	2.29e-06	0.000254016	22.338
1-stearoyl-2-arachidonoyl-GPI (18:0/20:4) levels	rs74988287	C	T	-0.366432	0.0770971	0.0099395	2.01e-06	5.36e-05	22.5897
1-stearoyl-2-arachidonoyl-GPI (18:0/20:4) levels	rs400810	G	A	0.128883	0.0270407	0.0862856	1.88e-06	0.000431627	22.7172
1-stearoyl-2-arachidonoyl-GPI (18:0/20:4) levels	rs66466742	T	C	-0.189746	0.0383851	0.0402441	7.68e-07	0.000227451	24.4354
1-stearoyl-2-arachidonoyl-GPI (18:0/20:4) levels	rs2269938	G	C	-0.104296	0.0203216	0.166874	2.86e-07	0.000882517	26.3402
1-stearoyl-2-arachidonoyl-GPI (18:0/20:4) levels	rs1532085	G	A	-0.0917612	0.0157522	0.623614	5.7e-09	0.0019195	33.9341
1-stearoyl-2-arachidonoyl-GPI (18:0/20:4) levels	rs157595	G	A	0.0939248	0.0158609	0.599898	3.18e-09	0.00202842	35.0675
1-stearoyl-2-arachidonoyl-GPI (18:0/20:4) levels	rs3812316	G	C	-0.136926	0.023095	0.121888	3.05e-09	0.000906674	35.1509
1-stearoyl-2-arachidonoyl-GPI (18:0/20:4) levels	rs7241918	T	G	0.132894	0.0200029	0.826708	3.06e-11	0.00152391	44.1392
1-stearoyl-2-arachidonoyl-GPI (18:0/20:4) levels	rs77960347	G	A	0.479876	0.0634052	0.0143349	3.78e-14	0.000195046	57.2807
1-stearoyl-2-arachidonoyl-GPI (18:0/20:4) levels	rs964184	C	G	-0.194744	0.0224871	0.868833	4.71e-18	0.00205981	75
1-stearoyl-2-arachidonoyl-GPI (18:0/20:4) levels	rs626283	G	C	0.174476	0.0155831	0.562667	4.24e-29	0.00743415	125.361
1-stearoyl-2-arachidonoyl-GPI (18:0/20:4) levels	rs112957492	C	T	-0.195795	0.0157253	0.338891	1.38e-35	0.00837033	155.026
1-stearoyl-2-arachidonoyl-GPI (18:0/20:4) levels	rs174560	C	T	-0.263536	0.0162451	0.306967	3.5e-59	0.0134923	263.169
1-stearoyl-2-docosahexaenoyl-gpc (18:0/22:6) levels	rs78319869	C	T	-0.234212	0.0511292	0.0212198	4.63e-06	0.000105029	20.9836
1-stearoyl-2-docosahexaenoyl-gpc (18:0/22:6) levels	rs116206127	C	T	0.205823	0.0442067	0.0290527	3.23e-06	0.000147366	21.6776
1-stearoyl-2-docosahexaenoyl-gpc (18:0/22:6) levels	rs113027086	T	C	-0.334151	0.0712105	0.0110923	2.7e-06	5.82e-05	22.019
1-stearoyl-2-docosahexaenoyl-gpc (18:0/22:6) levels	rs6661669	C	T	0.0715773	0.0151244	0.600785	2.22e-06	0.00129457	22.3972
1-stearoyl-2-docosahexaenoyl-gpc (18:0/22:6) levels	rs13258132	A	G	0.114467	0.0241445	0.108324	2.13e-06	0.000523191	22.4763
1-stearoyl-2-docosahexaenoyl-gpc (18:0/22:6) levels	rs142800334	A	G	0.313539	0.0658133	0.0129688	1.9e-06	7e-05	22.6963
1-stearoyl-2-docosahexaenoyl-gpc (18:0/22:6) levels	rs11628713	T	C	0.0922729	0.019354	0.179139	1.86e-06	0.00080551	22.7304
1-stearoyl-2-docosahexaenoyl-gpc (18:0/22:6) levels	rs3108975	G	A	-0.128045	0.0266148	0.0859888	1.5e-06	0.000438406	23.1462
1-stearoyl-2-docosahexaenoyl-gpc (18:0/22:6) levels	rs1473423	C	T	-0.0849141	0.0173812	0.758029	1.03e-06	0.001055	23.8671
1-stearoyl-2-docosahexaenoyl-gpc (18:0/22:6) levels	rs71516748	G	A	0.0939041	0.018328	0.212613	3e-07	0.00105906	26.2506
1-stearoyl-2-docosahexaenoyl-gpc (18:0/22:6) levels	rs11099675	C	T	-0.0907877	0.0172449	0.74805	1.4e-07	0.00125887	27.7161
1-stearoyl-2-docosahexaenoyl-gpc (18:0/22:6) levels	rs17145750	T	C	-0.108668	0.0205271	0.154378	1.2e-07	0.000881686	28.0252
1-stearoyl-2-docosahexaenoyl-gpc (18:0/22:6) levels	rs115372546	T	G	-0.340735	0.0641814	0.0133706	1.1e-07	8.96e-05	28.1848
1-stearoyl-2-docosahexaenoyl-gpc (18:0/22:6) levels	rs112035391	A	G	-0.20031	0.0376815	0.0414284	1.06e-07	0.000270443	28.2585
1-stearoyl-2-docosahexaenoyl-gpc (18:0/22:6) levels	rs3763236	C	T	0.0805874	0.0148131	0.504003	5.32e-08	0.00178303	29.5966
1-stearoyl-2-docosahexaenoyl-gpc (18:0/22:6) levels	rs750546	T	C	-0.0883803	0.0149412	0.536383	3.31e-09	0.0020969	34.9897
1-stearoyl-2-docosahexaenoyl-gpc (18:0/22:6) levels	rs9379992	A	G	-0.136946	0.0148725	0.430426	3.32e-20	0.00500938	84.7873
1-stearoyl-2-docosahexaenoyl-gpc (18:0/22:6) levels	rs174546	T	C	-0.247473	0.0154875	0.338303	1.79e-57	0.0137741	255.325
1-stearoyl-2-docosahexaenoyl-GPE (18:0/22:6) levels	rs74710034	A	G	0.357374	0.0774284	0.00940192	3.92e-06	4.78e-05	21.3032
1-stearoyl-2-docosahexaenoyl-GPE (18:0/22:6) levels	rs6520011	G	A	0.0949121	0.0205309	0.16131	3.78e-06	0.000696778	21.3711
1-stearoyl-2-docosahexaenoyl-GPE (18:0/22:6) levels	rs174574	C	A	0.0731106	0.0157732	0.650184	3.57e-06	0.00117761	21.4843
1-stearoyl-2-docosahexaenoyl-GPE (18:0/22:6) levels	rs61933473	C	T	0.0983323	0.0212145	0.150842	3.57e-06	0.000663196	21.4846
1-stearoyl-2-docosahexaenoyl-GPE (18:0/22:6) levels	rs34968953	T	C	0.0851771	0.0180638	0.224575	2.41e-06	0.00093311	22.2345
1-stearoyl-2-docosahexaenoyl-GPE (18:0/22:6) levels	rs117752797	T	C	0.136857	0.0283015	0.0767941	1.33e-06	0.000399527	23.3838
1-stearoyl-2-docosahexaenoyl-GPE (18:0/22:6) levels	rs55929002	C	G	0.127976	0.0263884	0.0958673	1.24e-06	0.00049129	23.5197
1-stearoyl-2-docosahexaenoyl-GPE (18:0/22:6) levels	rs111272355	T	C	0.223071	0.0458275	0.0278941	1.13e-06	0.000154833	23.6938
1-stearoyl-2-docosahexaenoyl-GPE (18:0/22:6) levels	rs12918215	G	A	-0.0863236	0.0176277	0.763931	9.73e-07	0.00104223	23.981
1-stearoyl-2-docosahexaenoyl-GPE (18:0/22:6) levels	rs6753534	T	C	-0.0752385	0.0150846	0.544497	6.11e-07	0.00148697	24.8778
1-stearoyl-2-docosahexaenoyl-GPE (18:0/22:6) levels	rs6976930	A	G	-0.0968838	0.0191857	0.188691	4.42e-07	0.000940781	25.5004
1-stearoyl-2-docosahexaenoyl-GPE (18:0/22:6) levels	rs3734398	C	T	-0.0773752	0.0151193	0.426058	3.09e-07	0.00154341	26.1903
1-stearoyl-2-docosahexaenoyl-GPE (18:0/22:6) levels	rs157581	C	T	0.102501	0.0182611	0.214216	1.99e-08	0.00127809	31.5067
1-stearoyl-2-docosahexaenoyl-GPE (18:0/22:6) levels	rs1560390	C	T	-0.112252	0.0183892	0.217346	1.03e-09	0.00152753	37.2617
1-stearoyl-2-docosahexaenoyl-GPE (18:0/22:6) levels	rs964184	C	G	-0.167249	0.0221469	0.868859	4.29e-14	0.00156601	57.0297
1-stearoyl-2-docosahexaenoyl-GPE (18:0/22:6) levels	rs12914626	T	C	-0.153015	0.0164519	0.6967	1.39e-20	0.00440513	86.5039
1-stearoyl-2-docosahexaenoyl-GPE (18:0/22:6) levels	rs261291	C	T	0.297879	0.0155271	0.344606	4.99e-82	0.0200322	368.043
1-stearoyl-2-linoleoyl-gpc (18:0/18:2) levels	rs4277101	G	A	-0.0749226	0.0163805	0.328264	4.79e-06	0.00111173	20.9205
1-stearoyl-2-linoleoyl-gpc (18:0/18:2) levels	rs78047257	T	C	-0.170419	0.0372381	0.0419963	4.73e-06	0.000203069	20.9441
1-stearoyl-2-linoleoyl-gpc (18:0/18:2) levels	rs74698608	A	G	-0.299521	0.0652196	0.0133292	4.38e-06	6.68e-05	21.0911
1-stearoyl-2-linoleoyl-gpc (18:0/18:2) levels	rs73891753	C	T	0.320298	0.0695275	0.0115544	4.09e-06	5.84e-05	21.2224
1-stearoyl-2-linoleoyl-gpc (18:0/18:2) levels	rs147159118	A	C	0.118169	0.0253066	0.0965538	3.02e-06	0.000458369	21.8042
1-stearoyl-2-linoleoyl-gpc (18:0/18:2) levels	rs2797616	T	C	-0.0705192	0.0150968	0.530025	3e-06	0.00130985	21.8195
1-stearoyl-2-linoleoyl-gpc (18:0/18:2) levels	rs76056930	G	A	0.0774047	0.0165639	0.280344	2.97e-06	0.00106177	21.8378
1-stearoyl-2-linoleoyl-gpc (18:0/18:2) levels	rs17231506	T	C	0.0741555	0.0158084	0.324747	2.72e-06	0.00116286	22.0045
1-stearoyl-2-linoleoyl-gpc (18:0/18:2) levels	rs192322815	A	G	-0.383689	0.0808751	0.00850986	2.09e-06	4.58e-05	22.5076
1-stearoyl-2-linoleoyl-gpc (18:0/18:2) levels	rs11782110	A	C	-0.0783335	0.0164868	0.286809	2.02e-06	0.00111282	22.5747
1-stearoyl-2-linoleoyl-gpc (18:0/18:2) levels	rs35801472	T	C	-0.0821246	0.0171295	0.248813	1.63e-06	0.00103534	22.9857
1-stearoyl-2-linoleoyl-gpc (18:0/18:2) levels	rs439401	C	T	0.0759245	0.0154794	0.622355	9.35e-07	0.00136264	24.0578
1-stearoyl-2-linoleoyl-gpc (18:0/18:2) levels	rs10810120	C	T	-0.119238	0.0241508	0.112961	7.92e-07	0.000588629	24.3762
1-stearoyl-2-linoleoyl-gpc (18:0/18:2) levels	rs1229984	C	T	-0.213963	0.0433331	0.970198	7.91e-07	0.000169882	24.3802
1-stearoyl-2-linoleoyl-gpc (18:0/18:2) levels	rs117387072	A	G	-0.195976	0.0387917	0.0376658	4.37e-07	0.000222949	25.5228
1-stearoyl-2-linoleoyl-gpc (18:0/18:2) levels	rs12928099	A	C	-0.0905156	0.0163371	0.290762	3.02e-08	0.00152556	30.6971
1-stearoyl-2-linoleoyl-gpc (18:0/18:2) levels	rs1168041	C	T	0.100084	0.0160218	0.669071	4.19e-10	0.00208218	39.0217
1-stearoyl-2-linoleoyl-gpc (18:0/18:2) levels	rs174546	T	C	0.226865	0.0155121	0.340102	1.94e-48	0.0115687	213.892
1-stearoyl-2-linoleoyl-GPE (18:0/18:2) levels	rs34663616	A	C	0.102155	0.022285	0.136955	4.56e-06	0.000598563	21.0133
1-stearoyl-2-linoleoyl-GPE (18:0/18:2) levels	rs41273118	A	T	-0.0859474	0.0183805	0.233829	2.93e-06	0.000944016	21.8651
1-stearoyl-2-linoleoyl-GPE (18:0/18:2) levels	rs204478	T	A	0.0963856	0.0205871	0.169094	2.84e-06	0.000742195	21.9197
1-stearoyl-2-linoleoyl-GPE (18:0/18:2) levels	rs71400124	A	G	-0.233439	0.0494309	0.025064	2.33e-06	0.000131335	22.3023
1-stearoyl-2-linoleoyl-GPE (18:0/18:2) levels	rs74149585	G	A	-0.205307	0.0431742	0.0329691	1.98e-06	0.000173744	22.613
1-stearoyl-2-linoleoyl-GPE (18:0/18:2) levels	rs829705	C	T	-0.0769179	0.0161029	0.63571	1.78e-06	0.00127338	22.8164
1-stearoyl-2-linoleoyl-GPE (18:0/18:2) levels	rs73117678	C	T	0.144359	0.0299715	0.0727352	1.46e-06	0.000377071	23.1991
1-stearoyl-2-linoleoyl-GPE (18:0/18:2) levels	rs6749880	A	C	0.211117	0.0433525	0.0325292	1.12e-06	0.00017986	23.7147
1-stearoyl-2-linoleoyl-GPE (18:0/18:2) levels	rs13382655	A	G	0.231942	0.0470795	0.0271044	8.37e-07	0.000154243	24.2714
1-stearoyl-2-linoleoyl-GPE (18:0/18:2) levels	rs148015859	G	A	0.281827	0.0568465	0.0186225	7.13e-07	0.000108252	24.5786
1-stearoyl-2-linoleoyl-GPE (18:0/18:2) levels	rs12928099	A	C	-0.0906538	0.0168782	0.290468	7.83e-08	0.00143283	28.8483
1-stearoyl-2-linoleoyl-GPE (18:0/18:2) levels	rs483082	T	G	0.11812	0.0183582	0.2237	1.24e-10	0.00173255	41.3987
1-stearoyl-2-linoleoyl-GPE (18:0/18:2) levels	rs964184	C	G	-0.169964	0.0227413	0.869126	7.79e-14	0.00153117	55.8577
1-stearoyl-2-linoleoyl-GPE (18:0/18:2) levels	rs633695	G	A	0.206938	0.0171907	0.285264	2.25e-33	0.00712017	144.908
1-stearoyl-2-linoleoyl-GPE (18:0/18:2) levels	rs261290	C	T	-0.280625	0.01632	0.65706	2.89e-66	0.0160561	295.674
1-stearoyl-2-linoleoyl-GPE (18:0/18:2) levels	rs174553	G	A	0.283597	0.0159707	0.338704	1.51e-70	0.0170206	315.323
1-stearoyl-2-linoleoyl-GPI (18:0/18:2) levels	rs80233112	C	A	0.187931	0.0411609	0.0332099	4.98e-06	0.000161299	20.8462
1-stearoyl-2-linoleoyl-GPI (18:0/18:2) levels	rs183739682	A	T	-0.40661	0.0886838	0.00711194	4.54e-06	3.58e-05	21.0217
1-stearoyl-2-linoleoyl-GPI (18:0/18:2) levels	rs13178145	C	T	-0.0744959	0.0161333	0.316515	3.88e-06	0.00111159	21.3215
1-stearoyl-2-linoleoyl-GPI (18:0/18:2) levels	rs78178193	G	A	0.201586	0.0435874	0.0309047	3.75e-06	0.000154381	21.3894
1-stearoyl-2-linoleoyl-GPI (18:0/18:2) levels	rs3096163	C	T	-0.240484	0.0519604	0.978066	3.69e-06	0.000110743	21.4204
1-stearoyl-2-linoleoyl-GPI (18:0/18:2) levels	rs142996456	A	G	0.301188	0.0648298	0.0134818	3.39e-06	6.92e-05	21.5837
1-stearoyl-2-linoleoyl-GPI (18:0/18:2) levels	rs12380813	A	G	0.0794638	0.0169425	0.275198	2.73e-06	0.00105743	21.998
1-stearoyl-2-linoleoyl-GPI (18:0/18:2) levels	rs62181006	T	C	-0.122536	0.0252203	0.0930749	1.18e-06	0.000480214	23.6062
1-stearoyl-2-linoleoyl-GPI (18:0/18:2) levels	rs964184	C	G	-0.108166	0.0220109	0.868724	8.91e-07	0.000663708	24.1494
1-stearoyl-2-linoleoyl-GPI (18:0/18:2) levels	rs12437621	G	T	0.0773003	0.0149386	0.548552	2.28e-07	0.00159798	26.7758
1-stearoyl-2-linoleoyl-GPI (18:0/18:2) levels	rs444472	A	G	-0.0773408	0.0148273	0.445411	1.83e-07	0.00161968	27.2078
1-stearoyl-2-linoleoyl-GPI (18:0/18:2) levels	rs1009621	G	A	0.0875556	0.0162751	0.697781	7.46e-08	0.00147084	28.9415
1-stearoyl-2-linoleoyl-GPI (18:0/18:2) levels	rs77960347	G	A	0.336334	0.0620462	0.0143104	5.94e-08	9.99e-05	29.384
1-stearoyl-2-linoleoyl-GPI (18:0/18:2) levels	rs78603490	A	G	0.195456	0.0344636	0.0489057	1.42e-08	0.000360549	32.1645
1-stearoyl-2-linoleoyl-GPI (18:0/18:2) levels	rs1168041	C	T	0.158664	0.0159623	0.670239	2.79e-23	0.00526258	98.802
1-stearoyl-2-linoleoyl-GPI (18:0/18:2) levels	rs174567	G	A	0.207588	0.0154731	0.346448	4.87e-41	0.00982137	179.991
1-stearoyl-2-linoleoyl-GPI (18:0/18:2) levels	rs8736	C	T	-0.209748	0.0151526	0.564235	1.41e-43	0.0113537	191.611
1-stearoyl-2-oleoyl-gpc (18:0/18:1) levels	rs1953555	T	G	0.0701842	0.0152329	0.493499	4.08e-06	0.00127875	21.2282
1-stearoyl-2-oleoyl-gpc (18:0/18:1) levels	rs57845861	A	C	0.142451	0.0309143	0.065289	4.07e-06	0.000312273	21.233
1-stearoyl-2-oleoyl-gpc (18:0/18:1) levels	rs8075029	G	T	0.135307	0.0291248	0.921076	3.39e-06	0.000378115	21.5831
1-stearoyl-2-oleoyl-gpc (18:0/18:1) levels	rs13282385	A	G	0.0927466	0.0199286	0.815413	3.26e-06	0.000785643	21.6592
1-stearoyl-2-oleoyl-gpc (18:0/18:1) levels	rs62094353	G	C	0.118562	0.0252601	0.10252	2.68e-06	0.000488493	22.0303
1-stearoyl-2-oleoyl-gpc (18:0/18:1) levels	rs112580612	G	A	-0.268448	0.0571512	0.0180002	2.64e-06	9.4e-05	22.0633
1-stearoyl-2-oleoyl-gpc (18:0/18:1) levels	rs7793697	G	T	0.0968409	0.0205599	0.163857	2.47e-06	0.00073253	22.1858
1-stearoyl-2-oleoyl-gpc (18:0/18:1) levels	rs7781555	C	T	-0.080061	0.0169761	0.294921	2.4e-06	0.00111459	22.2416
1-stearoyl-2-oleoyl-gpc (18:0/18:1) levels	rs112957492	C	T	-0.0751903	0.0158967	0.339903	2.25e-06	0.0012097	22.3723
1-stearoyl-2-oleoyl-gpc (18:0/18:1) levels	rs2623844	G	A	0.117559	0.024664	0.112069	1.88e-06	0.000544821	22.7188
1-stearoyl-2-oleoyl-gpc (18:0/18:1) levels	rs13265485	C	T	0.0801002	0.0167954	0.303483	1.85e-06	0.00115866	22.745
1-stearoyl-2-oleoyl-gpc (18:0/18:1) levels	rs113951858	A	G	-0.113785	0.0236704	0.123869	1.53e-06	0.000604359	23.1078
1-stearoyl-2-oleoyl-gpc (18:0/18:1) levels	rs144788155	A	C	-0.283333	0.0586037	0.0174099	1.33e-06	9.64e-05	23.3746
1-stearoyl-2-oleoyl-gpc (18:0/18:1) levels	rs471924	A	G	0.0769309	0.0159107	0.398179	1.33e-06	0.00135012	23.3788
1-stearoyl-2-oleoyl-gpc (18:0/18:1) levels	rs9872072	G	A	0.07795	0.0160189	0.346365	1.14e-06	0.00129193	23.6792
1-stearoyl-2-oleoyl-gpc (18:0/18:1) levels	rs146351213	G	C	-0.281169	0.0568418	0.0188656	7.56e-07	0.000109145	24.468
1-stearoyl-2-oleoyl-gpc (18:0/18:1) levels	rs77881374	C	T	-0.220026	0.0443684	0.0302498	7.08e-07	0.000173855	24.5924
1-stearoyl-2-oleoyl-gpc (18:0/18:1) levels	rs1733609	G	A	0.093046	0.0187075	0.772347	6.57e-07	0.00104822	24.738
1-stearoyl-2-oleoyl-gpc (18:0/18:1) levels	rs12748237	G	T	0.0790184	0.0157127	0.408404	4.93e-07	0.00147256	25.2903
1-stearoyl-2-oleoyl-gpc (18:0/18:1) levels	rs4751996	G	A	0.113238	0.015183	0.522319	8.77e-14	0.00334462	55.6249
1-stearoyl-2-oleoyl-GPE (18:0/18:1) levels	rs114033968	A	G	-0.296133	0.063879	0.0148892	3.55e-06	7.6e-05	21.491
1-stearoyl-2-oleoyl-GPE (18:0/18:1) levels	rs12641788	C	T	-0.122819	0.0264583	0.0928234	3.45e-06	0.000437281	21.548
1-stearoyl-2-oleoyl-GPE (18:0/18:1) levels	rs116048542	C	T	0.223344	0.0481003	0.0258287	3.43e-06	0.000130736	21.5602
1-stearoyl-2-oleoyl-GPE (18:0/18:1) levels	rs697463	T	C	-0.0730131	0.0157108	0.596058	3.36e-06	0.00125319	21.5976
1-stearoyl-2-oleoyl-GPE (18:0/18:1) levels	rs10901343	A	G	-0.0722545	0.0155467	0.433515	3.36e-06	0.00127835	21.6
1-stearoyl-2-oleoyl-GPE (18:0/18:1) levels	rs829705	C	T	-0.0755373	0.0161228	0.635854	2.8e-06	0.00122484	21.9504
1-stearoyl-2-oleoyl-GPE (18:0/18:1) levels	rs72799043	C	T	-0.184509	0.0386129	0.0418889	1.77e-06	0.000220846	22.8334
1-stearoyl-2-oleoyl-GPE (18:0/18:1) levels	rs11259681	A	T	0.0843704	0.017454	0.272582	1.34e-06	0.00111654	23.3663
1-stearoyl-2-oleoyl-GPE (18:0/18:1) levels	rs116406494	A	G	0.299483	0.0612671	0.0161978	1.02e-06	9.18e-05	23.894
1-stearoyl-2-oleoyl-GPE (18:0/18:1) levels	rs145640892	T	C	0.262563	0.0523706	0.0221207	5.34e-07	0.000131033	25.1358
1-stearoyl-2-oleoyl-GPE (18:0/18:1) levels	rs12904367	A	G	0.112008	0.0222206	0.139259	4.64e-07	0.000733984	25.4089
1-stearoyl-2-oleoyl-GPE (18:0/18:1) levels	rs439401	C	T	0.0950802	0.0159868	0.622459	2.72e-09	0.00200325	35.3718
1-stearoyl-2-oleoyl-GPE (18:0/18:1) levels	rs174541	C	T	0.0993769	0.0161029	0.353066	6.77e-10	0.00209644	38.0858
1-stearoyl-2-oleoyl-GPE (18:0/18:1) levels	rs12695769	G	T	0.111596	0.0155975	0.410282	8.38e-13	0.00298482	51.1903
1-stearoyl-2-oleoyl-GPE (18:0/18:1) levels	rs964184	C	G	-0.196287	0.0226985	0.869027	5.26e-18	0.0020512	74.7806
1-stearoyl-2-oleoyl-GPE (18:0/18:1) levels	rs2070895	A	G	0.23743	0.0186899	0.215848	5.64e-37	0.00658279	161.383
1-stearoyl-2-oleoyl-GPE (18:0/18:1) levels	rs2414577	C	T	0.227092	0.01579	0.376173	6.71e-47	0.0116976	206.842
1-stearoyl-2-oleoyl-GPI (18:0/18:1) levels	rs143327346	A	C	0.496523	0.108724	0.00494988	4.95e-06	2.48e-05	20.8559
1-stearoyl-2-oleoyl-GPI (18:0/18:1) levels	rs149376506	A	C	-0.262168	0.0571064	0.0185302	4.41e-06	9.24e-05	21.0761
1-stearoyl-2-oleoyl-GPI (18:0/18:1) levels	rs73440212	G	C	-0.263952	0.0574461	0.0178505	4.33e-06	8.92e-05	21.112
1-stearoyl-2-oleoyl-GPI (18:0/18:1) levels	rs117598084	T	C	-0.285613	0.0618955	0.0153465	3.94e-06	7.75e-05	21.293
1-stearoyl-2-oleoyl-GPI (18:0/18:1) levels	rs12118364	G	A	-0.207852	0.0447964	0.0296962	3.49e-06	0.000149498	21.5289
1-stearoyl-2-oleoyl-GPI (18:0/18:1) levels	rs11155856	T	C	-0.208427	0.044579	0.0298618	2.93e-06	0.000152616	21.8599
1-stearoyl-2-oleoyl-GPI (18:0/18:1) levels	rs74671799	G	A	-0.498574	0.106123	0.00520511	2.63e-06	2.75e-05	22.0719
1-stearoyl-2-oleoyl-GPI (18:0/18:1) levels	rs142009207	C	G	-0.135858	0.0284661	0.0764939	1.82e-06	0.00038778	22.7779
1-stearoyl-2-oleoyl-GPI (18:0/18:1) levels	rs62095825	A	G	-0.189867	0.0387911	0.0404571	9.85e-07	0.000224129	23.9571
1-stearoyl-2-oleoyl-GPI (18:0/18:1) levels	rs190712692	A	G	0.165093	0.0326696	0.0581036	4.34e-07	0.000336806	25.537
1-stearoyl-2-oleoyl-GPI (18:0/18:1) levels	rs964184	C	G	-0.126569	0.0225401	0.868815	1.96e-08	0.000866081	31.5314
1-stearoyl-2-oleoyl-GPI (18:0/18:1) levels	rs77960347	G	A	0.365459	0.0638303	0.0141905	1.03e-08	0.000110514	32.7811
1-stearoyl-2-oleoyl-GPI (18:0/18:1) levels	rs174567	G	A	0.131535	0.0159556	0.34575	1.67e-16	0.00370482	67.9605
1-stearoyl-2-oleoyl-GPI (18:0/18:1) levels	rs1979722	A	G	-0.143704	0.0159092	0.337913	1.67e-19	0.00439911	81.5908
1-stearoyl-2-oleoyl-GPI (18:0/18:1) levels	rs4806498	C	T	-0.155639	0.0154417	0.574485	6.83e-24	0.00598473	101.589
1-stearoyl-2-oleoyl-GPI (18:0/18:1) levels	rs12638256	G	A	0.196278	0.0152124	0.531803	4.36e-38	0.00998922	166.475
1-stearoyl-2-oleoyl-GPS (18:0/18:1) levels	rs7161063	G	C	-0.188363	0.0410966	0.0367098	4.57e-06	0.000179029	21.0077
1-stearoyl-2-oleoyl-GPS (18:0/18:1) levels	rs56058673	T	C	-0.155282	0.0336363	0.0591344	3.9e-06	0.000285758	21.3121
1-stearoyl-2-oleoyl-GPS (18:0/18:1) levels	rs55731338	A	G	-0.21443	0.0462655	0.0289729	3.57e-06	0.000145641	21.4811
1-stearoyl-2-oleoyl-GPS (18:0/18:1) levels	rs9277341	C	T	-0.0774887	0.0166568	0.310012	3.29e-06	0.00111562	21.6418
1-stearoyl-2-oleoyl-GPS (18:0/18:1) levels	rs138806707	C	T	-0.258703	0.0555882	0.0200426	3.26e-06	0.000102519	21.659
1-stearoyl-2-oleoyl-GPS (18:0/18:1) levels	rs17831607	G	A	-0.106904	0.0224635	0.139338	1.95e-06	0.000654545	22.6482
1-stearoyl-2-oleoyl-GPS (18:0/18:1) levels	rs55823223	A	G	-0.10594	0.0217392	0.150056	1.1e-06	0.000729929	23.7483
1-stearoyl-2-oleoyl-GPS (18:0/18:1) levels	rs117022836	T	C	-0.228706	0.0457893	0.0293313	5.89e-07	0.000171172	24.9475
1-stearoyl-2-oleoyl-GPS (18:0/18:1) levels	rs1354034	C	T	0.138779	0.0159732	0.609726	3.68e-18	0.00432885	75.4855
1-stearoyl-gpc (18:0) levels	rs138481434	A	G	0.256425	0.0555343	0.0194234	3.89e-06	9.79e-05	21.3205
1-stearoyl-gpc (18:0) levels	rs11678511	G	A	-0.0724496	0.0156369	0.607566	3.6e-06	0.00123349	21.467
1-stearoyl-gpc (18:0) levels	rs192540706	T	C	-0.231143	0.0496212	0.0238269	3.19e-06	0.000121626	21.6984
1-stearoyl-gpc (18:0) levels	rs1511811	G	T	-0.0726317	0.0155544	0.568547	3.02e-06	0.00128899	21.8045
1-stearoyl-gpc (18:0) levels	rs2165310	T	A	-0.262277	0.0561061	0.0187888	2.94e-06	9.71e-05	21.8525
1-stearoyl-gpc (18:0) levels	rs12800198	C	T	0.174946	0.0367863	0.0447589	1.98e-06	0.000233041	22.617
1-stearoyl-gpc (18:0) levels	rs62205296	A	G	0.271697	0.05712	0.0187383	1.97e-06	0.000100257	22.6252
1-stearoyl-gpc (18:0) levels	rs71468473	T	C	0.0990169	0.0205541	0.166667	1.45e-06	0.000776773	23.2071
1-stearoyl-gpc (18:0) levels	rs9518568	T	C	-0.0821795	0.0167837	0.707806	9.76e-07	0.00119493	23.9746
1-stearoyl-gpc (18:0) levels	rs146776045	G	A	-0.454785	0.0926613	0.00684346	9.2e-07	3.95e-05	24.0888
1-stearoyl-gpc (18:0) levels	rs80177654	G	A	-0.182114	0.0361364	0.0461482	4.66e-07	0.000269424	25.3978
1-stearoyl-gpc (18:0) levels	rs117940165	G	T	0.310761	0.0616191	0.0159634	4.58e-07	9.63e-05	25.4344
1-stearoyl-gpc (18:0) levels	rs62036205	C	A	-0.136622	0.0267009	0.0914762	3.11e-07	0.00052437	26.1812
1-stearoyl-gpc (18:0) levels	rs1168041	C	T	0.0860197	0.0163773	0.668683	1.5e-07	0.00147292	27.5874
1-stearoyl-gpc (18:0) levels	rs1132	A	T	-0.0817064	0.015167	0.491555	7.16e-08	0.00174797	29.021
1-stearoyl-gpc (18:0) levels	rs404673	T	C	0.148702	0.0268745	0.0870492	3.14e-08	0.000586367	30.6163
1-stearoyl-gpc (18:0) levels	rs174560	C	T	-0.115438	0.0164192	0.307997	2.06e-12	0.00253894	49.4303
1-stearoyl-gpc (18:0) levels	rs77692382	T	C	0.15573	0.017606	0.249081	9.13e-19	0.00352664	78.239
1-stearoyl-GPE (18:0) levels	rs34123137	A	T	0.0688956	0.0150698	0.517005	4.84e-06	0.00125779	20.901
1-stearoyl-GPE (18:0) levels	rs117940165	G	T	0.28044	0.0611206	0.0159679	4.47e-06	7.97e-05	21.0525
1-stearoyl-GPE (18:0) levels	rs964184	C	G	-0.102733	0.0223445	0.86898	4.27e-06	0.000580003	21.1387
1-stearoyl-GPE (18:0) levels	rs1866637	T	C	0.0828567	0.017995	0.233673	4.14e-06	0.00091491	21.2008
1-stearoyl-GPE (18:0) levels	rs13263105	G	C	-0.0740821	0.0160327	0.661118	3.82e-06	0.00115278	21.3508
1-stearoyl-GPE (18:0) levels	rs7488822	G	A	0.40151	0.0868826	0.00762435	3.81e-06	3.89e-05	21.3564
1-stearoyl-GPE (18:0) levels	rs10234749	G	T	0.08454	0.0182688	0.772722	3.7e-06	0.000906336	21.4143
1-stearoyl-GPE (18:0) levels	rs8058610	T	C	0.0729589	0.0157051	0.604047	3.39e-06	0.00124392	21.5812
1-stearoyl-GPE (18:0) levels	rs117109614	C	T	-0.299548	0.0637549	0.0141452	2.62e-06	7.42e-05	22.0753
1-stearoyl-GPE (18:0) levels	rs79696139	A	G	0.189042	0.039982	0.0357273	2.27e-06	0.000185606	22.3557
1-stearoyl-GPE (18:0) levels	rs1858942	A	G	0.0728493	0.0153963	0.416626	2.23e-06	0.00131134	22.3881
1-stearoyl-GPE (18:0) levels	rs12658974	A	C	0.112156	0.0236726	0.119122	2.16e-06	0.00056763	22.4467
1-stearoyl-GPE (18:0) levels	rs141999807	G	A	0.250295	0.0528047	0.0199684	2.14e-06	0.000105961	22.4677
1-stearoyl-GPE (18:0) levels	rs3779773	C	G	0.10006	0.0209518	0.163594	1.79e-06	0.000752085	22.8075
1-stearoyl-GPE (18:0) levels	rs135922	A	G	0.0737281	0.0153506	0.492043	1.56e-06	0.00138947	23.0683
1-stearoyl-GPE (18:0) levels	rs17665744	G	T	0.099528	0.0207168	0.156895	1.55e-06	0.000735767	23.0805
1-stearoyl-GPE (18:0) levels	rs2004196	T	C	0.104115	0.0215321	0.14451	1.33e-06	0.00069658	23.3805
1-stearoyl-GPE (18:0) levels	rs62036205	C	A	-0.129868	0.0264786	0.0915805	9.36e-07	0.00048229	24.0555
1-stearoyl-GPE (18:0) levels	rs526018	G	A	-0.0846891	0.0172393	0.28434	8.99e-07	0.00118349	24.1332
1-stearoyl-GPE (18:0) levels	rs8000156	A	G	0.085139	0.0168027	0.276976	4.04e-07	0.00123908	25.6743
1-stearoyl-GPE (18:0) levels	rs6999569	G	A	-0.0774393	0.0150575	0.475619	2.71e-07	0.00158975	26.4495
1-stearoyl-GPE (18:0) levels	rs174560	C	T	-0.0922747	0.0163052	0.308028	1.52e-08	0.00164511	32.0268
1-stearoyl-GPE (18:0) levels	rs780093	C	T	-0.0905397	0.0153703	0.597446	3.85e-09	0.00201113	34.6987
1-stearoyl-GPE (18:0) levels	rs139097404	C	T	0.289241	0.0469129	0.0265712	7.03e-10	0.000236949	38.0133
1-stearoyl-GPE (18:0) levels	rs438811	T	C	0.116028	0.018073	0.223265	1.36e-10	0.00172251	41.2159
1-stearoyl-GPE (18:0) levels	rs633695	G	A	0.16951	0.0169379	0.284666	1.41e-23	0.00491496	100.155
1-stearoyl-GPE (18:0) levels	rs77692382	T	C	0.183751	0.017437	0.249206	5.77e-26	0.00500725	111.049
1-stearoyl-GPE (18:0) levels	rs35853021	T	G	0.209211	0.0156847	0.349697	1.38e-40	0.00975054	177.917
1-stearoyl-GPG (18:0) levels	rs139152133	G	C	-0.401201	0.087461	0.00953296	4.49e-06	4.79e-05	21.0424
1-stearoyl-GPG (18:0) levels	rs77534461	T	C	-0.202556	0.0439069	0.0393052	3.96e-06	0.000193671	21.2826
1-stearoyl-GPG (18:0) levels	rs2428176	G	A	0.0919558	0.0198463	0.241902	3.6e-06	0.000948786	21.4684
1-stearoyl-GPG (18:0) levels	rs142774760	A	G	-0.176897	0.0378346	0.0553044	2.93e-06	0.000275244	21.8606
1-stearoyl-GPG (18:0) levels	rs6477710	T	G	-0.0813216	0.0172569	0.525823	2.45e-06	0.00133435	22.2068
1-stearoyl-GPG (18:0) levels	rs79363542	A	C	-0.26426	0.0557646	0.0241959	2.15e-06	0.000127777	22.4567
1-stearoyl-GPG (18:0) levels	rs13246846	C	T	0.0852542	0.0179382	0.351539	2.01e-06	0.0012409	22.5878
1-stearoyl-GPG (18:0) levels	rs61704011	G	A	0.32252	0.066608	0.016566	1.28e-06	9.21e-05	23.4456
1-stearoyl-GPG (18:0) levels	rs13150137	A	G	0.0869926	0.0177804	0.374369	9.95e-07	0.00135115	23.9377
1-stearoyl-GPG (18:0) levels	rs112222936	A	G	-0.414686	0.0831917	0.0105147	6.21e-07	6.23e-05	24.8473
1-stearoyl-GPG (18:0) levels	rs964184	C	G	-0.134566	0.0250615	0.86735	7.9e-08	0.000799397	28.8308
1-stearoyl-GPG (18:0) levels	rs72783089	T	C	-0.155821	0.0281216	0.105114	3.01e-08	0.000695992	30.7024
1-stearoyl-GPG (18:0) levels	rs1532085	G	A	-0.112161	0.0176033	0.62073	1.87e-10	0.0023033	40.5972
1-stearoyl-GPG (18:0) levels	rs4149056	C	T	0.229643	0.0228637	0.161544	9.76e-24	0.00329298	100.882
1-stearoyl-GPI (18:0) levels	rs13265847	G	A	-0.156331	0.0336519	0.942421	3.39e-06	0.000282218	21.581
1-stearoyl-GPI (18:0) levels	rs78765237	A	G	0.24977	0.053264	0.0204739	2.74e-06	0.000106276	21.9894
1-stearoyl-GPI (18:0) levels	rs151115380	T	C	0.310888	0.0661973	0.0130281	2.65e-06	6.83e-05	22.056
1-stearoyl-GPI (18:0) levels	rs7302336	A	G	0.113218	0.0239989	0.112836	2.39e-06	0.000536913	22.2561
1-stearoyl-GPI (18:0) levels	rs139782415	T	C	0.126378	0.0264791	0.0899487	1.82e-06	0.000449367	22.7791
1-stearoyl-GPI (18:0) levels	rs13035306	T	C	-0.156036	0.0325815	0.05619	1.68e-06	0.000293127	22.9355
1-stearoyl-GPI (18:0) levels	rs2435583	G	A	-0.0990229	0.0204562	0.164587	1.29e-06	0.000776466	23.4326
1-stearoyl-GPI (18:0) levels	rs7610125	T	C	-0.0758416	0.0155174	0.436891	1.02e-06	0.00141627	23.8878
1-stearoyl-GPI (18:0) levels	rs35311550	C	T	-0.322065	0.0642743	0.0141818	5.42e-07	8.46e-05	25.108
1-stearoyl-GPI (18:0) levels	rs113735393	A	G	-0.207519	0.0411356	0.0352927	4.54e-07	0.000208816	25.4495
1-stearoyl-GPI (18:0) levels	rs10789117	C	A	-0.0805466	0.0157387	0.341811	3.09e-07	0.00142003	26.1913
2,2'-Methylenebis(6-tert-butyl-p-cresol) levels	rs78932873	T	C	-0.252154	0.0549783	0.0231892	4.51e-06	0.000114828	21.0353
2,2'-Methylenebis(6-tert-butyl-p-cresol) levels	rs7526892	A	G	-0.118547	0.025797	0.114686	4.32e-06	0.000516719	21.1175
2,2'-Methylenebis(6-tert-butyl-p-cresol) levels	rs131031	G	A	0.078553	0.0169898	0.453598	3.77e-06	0.00127684	21.3771
2,2'-Methylenebis(6-tert-butyl-p-cresol) levels	rs11146276	C	T	0.0770768	0.0166524	0.445441	3.68e-06	0.00127537	21.4237
2,2'-Methylenebis(6-tert-butyl-p-cresol) levels	rs2913139	A	T	-0.111378	0.0236218	0.148384	2.42e-06	0.00067703	22.2317
2,2'-Methylenebis(6-tert-butyl-p-cresol) levels	rs112070844	C	G	-0.269827	0.0562505	0.0214857	1.61e-06	0.000116584	23.0101
2,2'-Methylenebis(6-tert-butyl-p-cresol) levels	rs4919937	C	G	0.174204	0.0350936	0.0589824	6.91e-07	0.000329598	24.6411
2,2'-Methylenebis(6-tert-butyl-p-cresol) levels	rs79378615	G	C	0.344165	0.0674447	0.0151206	3.34e-07	9.35e-05	26.0398
2,2'-Methylenebis(6-tert-butyl-p-cresol) levels	rs4578820	A	C	0.0886584	0.0167501	0.569875	1.2e-07	0.00165494	28.0159
2,2'-Methylenebis(6-tert-butyl-p-cresol) levels	rs11744583	G	A	-0.140324	0.0254651	0.124912	3.58e-08	0.000799896	30.365
2,3-dihydroxy-2-methylbutyrate levels	rs150000692	A	G	-0.369808	0.0810038	0.00894432	4.99e-06	4.45e-05	20.8421
2,3-dihydroxy-2-methylbutyrate levels	rs113576138	T	A	0.119764	0.0261277	0.0974298	4.57e-06	0.000445274	21.0112
2,3-dihydroxy-2-methylbutyrate levels	rs10210198	T	C	-0.12773	0.027691	0.082322	3.97e-06	0.000387364	21.2769
2,3-dihydroxy-2-methylbutyrate levels	rs11220291	A	G	0.0765385	0.016588	0.298635	3.95e-06	0.00107463	21.2898
2,3-dihydroxy-2-methylbutyrate levels	rs2238314	G	A	-0.111916	0.024194	0.108726	3.73e-06	0.00049971	21.3978
2,3-dihydroxy-2-methylbutyrate levels	rs74440514	A	G	-0.26411	0.0551238	0.0193053	1.66e-06	0.000104738	22.9557
2,3-dihydroxy-2-methylbutyrate levels	rs12684699	C	A	0.295039	0.0602861	0.0161149	9.88e-07	9.15e-05	23.951
2,3-dihydroxy-2-methylbutyrate levels	rs75729769	G	A	0.146508	0.0279764	0.0789905	1.63e-07	0.00048082	27.4245
2,3-dihydroxy-5-methylthio-4-pentenoate (dmtpa) levels	rs141209204	A	G	0.326581	0.0711458	0.00970696	4.43e-06	4.88e-05	21.0709
2,3-dihydroxy-5-methylthio-4-pentenoate (dmtpa) levels	rs36004306	C	A	0.147175	0.0320129	0.0496527	4.28e-06	0.000240352	21.1358
2,3-dihydroxy-5-methylthio-4-pentenoate (dmtpa) levels	rs17239730	C	T	-0.138849	0.0299465	0.0565291	3.54e-06	0.000276311	21.4978
2,3-dihydroxy-5-methylthio-4-pentenoate (dmtpa) levels	rs11029652	G	A	-0.0693329	0.0148416	0.316632	2.99e-06	0.00113797	21.8231
2,3-dihydroxy-5-methylthio-4-pentenoate (dmtpa) levels	rs10274962	C	G	0.116487	0.0249274	0.0846471	2.97e-06	0.000407761	21.8374
2,3-dihydroxy-5-methylthio-4-pentenoate (dmtpa) levels	rs75063835	A	G	-0.193266	0.0408229	0.0294619	2.2e-06	0.000154447	22.4132
2,3-dihydroxy-5-methylthio-4-pentenoate (dmtpa) levels	rs7782140	G	A	-0.110914	0.023109	0.897919	1.59e-06	0.000508858	23.0362
2,3-dihydroxy-5-methylthio-4-pentenoate (dmtpa) levels	rs72995259	C	G	0.086028	0.0178082	0.186164	1.36e-06	0.000852072	23.3367
2,3-dihydroxy-5-methylthio-4-pentenoate (dmtpa) levels	rs35201057	T	A	-0.249223	0.0512645	0.0190301	1.16e-06	0.000106327	23.6343
2,3-dihydroxy-5-methylthio-4-pentenoate (dmtpa) levels	rs7654754	A	G	0.067649	0.013888	0.523807	1.11e-06	0.00142627	23.727
2,3-dihydroxy-5-methylthio-4-pentenoate (dmtpa) levels	rs479229	G	A	0.079314	0.0161787	0.244321	9.47e-07	0.00106934	24.0332
2,3-dihydroxy-5-methylthio-4-pentenoate (dmtpa) levels	rs147754695	A	G	-0.292713	0.0596321	0.0137255	9.17e-07	7.86e-05	24.0948
2,3-dihydroxy-5-methylthio-4-pentenoate (dmtpa) levels	rs4910140	C	T	-0.101497	0.0206289	0.132596	8.65e-07	0.000670981	24.2077
2,3-dihydroxy-5-methylthio-4-pentenoate (dmtpa) levels	rs1047891	A	C	-0.0759355	0.0150568	0.309718	4.58e-07	0.00131045	25.4346
2,3-dihydroxy-5-methylthio-4-pentenoate (dmtpa) levels	rs79799178	G	A	-0.0935804	0.0182989	0.173685	3.15e-07	0.000904549	26.1529
2,3-dihydroxy-5-methylthio-4-pentenoate (dmtpa) levels	rs77924615	A	G	-0.0915363	0.0178946	0.192466	3.13e-07	0.000980081	26.1663
2,3-dihydroxy-5-methylthio-4-pentenoate (dmtpa) levels	rs13199873	C	A	0.0760736	0.014461	0.601243	1.44e-07	0.00159895	27.674
2,3-dihydroxy-5-methylthio-4-pentenoate (dmtpa) levels	rs13874	T	C	0.0944228	0.0140452	0.439525	1.78e-11	0.00268313	45.1958
2,3-dihydroxyisovalerate levels	rs80113431	A	G	0.184632	0.0403883	0.0368039	4.84e-06	0.000178532	20.8979
2,3-dihydroxyisovalerate levels	rs28416201	A	C	-0.0782812	0.0170824	0.728138	4.59e-06	0.00100181	20.9999
2,3-dihydroxyisovalerate levels	rs62128735	A	G	-0.0770221	0.0167906	0.700225	4.49e-06	0.00106448	21.0425
2,3-dihydroxyisovalerate levels	rs190599873	A	G	-0.355812	0.0775119	0.0097111	4.42e-06	4.88e-05	21.0719
2,3-dihydroxyisovalerate levels	rs72886665	T	G	-0.0843807	0.0183757	0.215381	4.39e-06	0.000858754	21.0862
2,3-dihydroxyisovalerate levels	rs71403567	G	A	0.356067	0.0775216	0.990164	4.37e-06	4.95e-05	21.0969
2,3-dihydroxyisovalerate levels	rs12200198	C	T	-0.153335	0.0330938	0.0591824	3.6e-06	0.000288066	21.4679
2,3-dihydroxyisovalerate levels	rs17848711	A	G	-0.0803761	0.0172883	0.278074	3.33e-06	0.0010457	21.6147
2,3-dihydroxyisovalerate levels	rs72652536	G	A	0.440012	0.0942051	0.00660366	3e-06	3.45e-05	21.8163
2,3-dihydroxyisovalerate levels	rs11068615	G	C	0.0770985	0.016507	0.338399	3e-06	0.00117702	21.815
2,3-dihydroxyisovalerate levels	rs35409385	C	A	-0.138709	0.0295974	0.071088	2.78e-06	0.000349524	21.9635
2,3-dihydroxyisovalerate levels	rs62365255	A	G	-0.100283	0.0213956	0.148983	2.77e-06	0.000671251	21.9688
2,3-dihydroxyisovalerate levels	rs56761894	T	C	-0.0911255	0.0190495	0.203652	1.72e-06	0.000894352	22.883
2,3-dihydroxyisovalerate levels	rs150448803	A	G	-0.141008	0.0294665	0.0742904	1.71e-06	0.000379526	22.8997
2,3-dihydroxyisovalerate levels	rs117110179	C	T	0.230188	0.0480187	0.0259124	1.64e-06	0.000139783	22.9797
2,3-dihydroxyisovalerate levels	rs75506522	C	G	0.346892	0.0716849	0.0113788	1.3e-06	6.35e-05	23.4171
2,3-dihydroxyisovalerate levels	rs113634280	G	A	-0.243035	0.0492188	0.0240344	7.9e-07	0.000137831	24.3824
2,3-dihydroxypyridine levels	rs117746629	T	A	0.173162	0.0376532	0.0571139	4.25e-06	0.000274477	21.1496
2,3-dihydroxypyridine levels	rs7593862	C	T	0.0884833	0.0192158	0.287106	4.13e-06	0.00104587	21.2034
2,3-dihydroxypyridine levels	rs2472297	T	C	0.0925819	0.0198372	0.255244	3.06e-06	0.00099785	21.7817
2,3-dihydroxypyridine levels	rs11167700	T	A	-0.109661	0.0234168	0.169783	2.83e-06	0.000744971	21.9305
2,3-dihydroxypyridine levels	rs62337911	G	A	-0.210473	0.0448249	0.038912	2.66e-06	0.000198703	22.0472
2,3-dihydroxypyridine levels	rs2313588	A	C	-0.121021	0.0257748	0.14737	2.66e-06	0.000667582	22.0461
2,3-dihydroxypyridine levels	rs141568347	A	G	-0.751799	0.158991	0.00302889	2.26e-06	1.63e-05	22.3593
2,3-dihydroxypyridine levels	rs2749675	G	A	0.123184	0.0258144	0.867047	1.82e-06	0.000632601	22.7711
2,3-dihydroxypyridine levels	rs149272613	T	C	-0.29112	0.0606833	0.0216199	1.61e-06	0.00011732	23.0147
2,3-dihydroxypyridine levels	rs62095761	A	G	0.0959574	0.0199786	0.266528	1.56e-06	0.00108682	23.0689
2,4-di-tert-butylphenol levels	rs73196836	G	T	0.136525	0.0297854	0.0708068	4.57e-06	0.000333122	21.0096
2,4-di-tert-butylphenol levels	rs150371005	C	G	0.196732	0.0427778	0.0336202	4.25e-06	0.000165602	21.1501
2,4-di-tert-butylphenol levels	rs140774329	T	C	0.27979	0.0606058	0.0164305	3.9e-06	8.3e-05	21.3126
2,4-di-tert-butylphenol levels	rs721930	C	G	0.0979794	0.020911	0.172445	2.79e-06	0.000755043	21.9543
2,4-di-tert-butylphenol levels	rs143953256	A	G	-0.364785	0.0778272	0.00960954	2.77e-06	5.04e-05	21.969
2,4-di-tert-butylphenol levels	rs862246	G	A	-0.246411	0.0514848	0.0225728	1.7e-06	0.000121797	22.9067
2,4-di-tert-butylphenol levels	rs115316182	T	C	0.191671	0.0399986	0.0409447	1.65e-06	0.000217305	22.9627
2,4-di-tert-butylphenol levels	rs117713991	T	C	-0.181024	0.0372763	0.0461519	1.2e-06	0.000250196	23.5834
2,4-di-tert-butylphenol levels	rs8033940	A	G	0.0843034	0.0173195	0.28158	1.13e-06	0.00115506	23.693
2,4-di-tert-butylphenol levels	rs74720175	T	C	-0.287873	0.0589226	0.0171974	1.03e-06	9.72e-05	23.8692
2,4-di-tert-butylphenol levels	rs78986800	C	T	0.300567	0.061204	0.0156155	9.07e-07	8.93e-05	24.117
2,4-di-tert-butylphenol levels	rs77633892	G	T	-0.198915	0.0402366	0.038021	7.67e-07	0.00021542	24.4395
2,4-di-tert-butylphenol levels	rs970305	G	A	0.0866154	0.0168858	0.713469	2.91e-07	0.00129628	26.3116
2,6-dihydroxybenzoic acid levels	rs10179725	G	A	-0.0958312	0.020977	0.14939	4.91e-06	0.000639121	20.8702
2,6-dihydroxybenzoic acid levels	rs2125697	T	G	0.0893126	0.0193443	0.812401	3.89e-06	0.000782933	21.3167
2,6-dihydroxybenzoic acid levels	rs148011554	A	C	-0.218434	0.0473029	0.0254063	3.88e-06	0.000127243	21.3238
2,6-dihydroxybenzoic acid levels	rs2426635	A	G	-0.0970773	0.020905	0.155177	3.42e-06	0.000681291	21.5643
2,6-dihydroxybenzoic acid levels	rs35500893	G	A	0.0825578	0.0176516	0.251455	2.91e-06	0.000992271	21.875
2,6-dihydroxybenzoic acid levels	rs7154612	C	G	-0.0724174	0.0154421	0.44042	2.74e-06	0.00130619	21.9924
2,6-dihydroxybenzoic acid levels	rs1976311	G	C	-0.236213	0.0500214	0.0229319	2.33e-06	0.000120411	22.2995
2,6-dihydroxybenzoic acid levels	rs112729575	G	A	-0.16179	0.0341779	0.05313	2.2e-06	0.000271673	22.4085
2,6-dihydroxybenzoic acid levels	rs114859352	T	C	0.202276	0.0424384	0.0319524	1.88e-06	0.000169346	22.718
2,6-dihydroxybenzoic acid levels	rs78472985	T	G	0.179345	0.0374453	0.0415955	1.67e-06	0.000220386	22.9395
2,6-dihydroxybenzoic acid levels	rs72967020	T	A	-0.108117	0.0225304	0.128092	1.6e-06	0.000619794	23.0277
2,6-dihydroxybenzoic acid levels	rs10847618	G	A	-0.103934	0.0203837	0.163047	3.42e-07	0.000855002	25.9986
2,6-dihydroxybenzoic acid levels	rs186446669	T	G	-0.278589	0.0541569	0.0198957	2.69e-07	0.000124353	26.4619
2,6-dihydroxybenzoic acid levels	rs2342307	G	A	-0.171253	0.015557	0.618959	3.49e-28	0.00688751	121.178
21-hydroxypregnenolone disulfate levels	rs17015753	A	C	0.100859	0.0220728	0.126803	4.89e-06	0.000557135	20.8792
21-hydroxypregnenolone disulfate levels	rs112256561	C	T	0.115737	0.0251956	0.0921409	4.36e-06	0.000425373	21.1006
21-hydroxypregnenolone disulfate levels	rs56026432	A	G	-0.122118	0.0265838	0.0798283	4.35e-06	0.000373556	21.1021
21-hydroxypregnenolone disulfate levels	rs10491431	A	C	0.0952793	0.0205357	0.147128	3.49e-06	0.000650971	21.5267
21-hydroxypregnenolone disulfate levels	rs7102	C	T	0.0717788	0.0154645	0.360556	3.46e-06	0.00119702	21.5437
21-hydroxypregnenolone disulfate levels	rs72953925	A	G	0.131453	0.028051	0.0734515	2.78e-06	0.000360178	21.9606
21-hydroxypregnenolone disulfate levels	rs142497180	T	C	-0.197087	0.0419138	0.0305292	2.57e-06	0.000157709	22.1107
21-hydroxypregnenolone disulfate levels	rs114772891	G	A	0.291829	0.0616792	0.0140453	2.23e-06	7.47e-05	22.3862
21-hydroxypregnenolone disulfate levels	rs117068876	C	G	-0.326037	0.0681484	0.0116265	1.72e-06	6.34e-05	22.8888
21-hydroxypregnenolone disulfate levels	rs76728353	A	G	-0.193121	0.0400574	0.0331692	1.43e-06	0.000179632	23.2431
21-hydroxypregnenolone disulfate levels	rs55957832	G	C	-0.158305	0.0323971	0.0544475	1.03e-06	0.000296241	23.8768
21-hydroxypregnenolone disulfate levels	rs78438321	T	C	-0.285553	0.0574124	0.0162511	6.57e-07	9.53e-05	24.7379
21-hydroxypregnenolone disulfate levels	rs55962399	C	T	-0.20358	0.0408373	0.0334405	6.19e-07	0.000193581	24.8517
21-hydroxypregnenolone disulfate levels	rs9543004	C	T	0.0793144	0.0155291	0.361266	3.27e-07	0.00145065	26.0862
21-hydroxypregnenolone disulfate levels	rs6740315	C	T	-0.0789185	0.0154255	0.66065	3.12e-07	0.00141417	26.1745
21-hydroxypregnenolone disulfate levels	rs12096570	C	T	0.0862272	0.0168352	0.251121	3.03e-07	0.00118892	26.2332
21-hydroxypregnenolone disulfate levels	rs10951833	T	C	-0.107548	0.0207593	0.157857	2.21e-07	0.000859871	26.8398
21-hydroxypregnenolone disulfate levels	rs139230314	A	G	-0.353962	0.0641429	0.0132826	3.42e-08	9.62e-05	30.452
21-hydroxypregnenolone disulfate levels	rs9509847	A	C	-0.088274	0.0153392	0.358772	8.67e-09	0.0018361	33.1177
21-hydroxypregnenolone disulfate levels	rs2061679	T	C	0.172174	0.0286869	0.0691805	1.95e-09	0.000559012	36.022
21-hydroxypregnenolone disulfate levels	rs4149034	A	G	-0.121995	0.0152225	0.338471	1.11e-15	0.00346567	64.2262
21-hydroxypregnenolone disulfate levels	rs212100	C	T	0.159312	0.0198734	0.838281	1.09e-15	0.00209946	64.2618
21-hydroxypregnenolone disulfate levels	rs10890426	G	T	0.192918	0.0222498	0.875391	4.3e-18	0.00197628	75.1784
21-hydroxypregnenolone disulfate levels	rs1165195	G	T	-0.162063	0.0146024	0.555515	1.28e-28	0.00732953	123.174
2-acetamidophenol sulfate levels	rs73237701	G	A	0.196941	0.043129	0.0387097	4.96e-06	0.000186987	20.8513
2-acetamidophenol sulfate levels	rs35144462	A	G	0.0899976	0.0196591	0.235624	4.7e-06	0.000909631	20.9573
2-acetamidophenol sulfate levels	rs114305930	A	C	0.341876	0.074385	0.0126619	4.31e-06	6.36e-05	21.1235
2-acetamidophenol sulfate levels	rs35102177	T	C	0.0794221	0.0172508	0.358928	4.15e-06	0.00117539	21.1965
2-acetamidophenol sulfate levels	rs532345	T	C	0.0802776	0.0174343	0.396341	4.13e-06	0.00122249	21.2021
2-acetamidophenol sulfate levels	rs28714482	G	T	0.128475	0.027244	0.105052	2.41e-06	0.000503851	22.238
2-acetamidophenol sulfate levels	rs62187668	G	T	-0.0970574	0.020465	0.213783	2.11e-06	0.000911074	22.4923
2-acetamidophenol sulfate levels	rs141091997	A	G	0.50523	0.104519	0.00634006	1.34e-06	3.55e-05	23.3662
2-acetamidophenol sulfate levels	rs2083810	C	T	0.0861992	0.0168895	0.447002	3.33e-07	0.00155171	26.0479
2-acetamidophenol sulfate levels	rs4676095	C	G	0.242403	0.0471092	0.966961	2.67e-07	0.000203847	26.4767
2-aminobutyrate levels	rs112083174	A	T	0.220665	0.0483061	0.0262549	4.92e-06	0.000128565	20.8671
2-aminobutyrate levels	rs78809926	G	A	-0.321599	0.0703347	0.0121282	4.82e-06	6.04e-05	20.9069
2-aminobutyrate levels	rs3762577	T	G	0.087157	0.0183391	0.243715	2.01e-06	0.00100328	22.5865
2-aminobutyrate levels	rs181042710	T	G	-0.285748	0.0591572	0.0176312	1.36e-06	9.74e-05	23.332
2-aminobutyrate levels	rs59268213	C	T	0.0790239	0.0163589	0.381768	1.36e-06	0.00132728	23.335
2-aminobutyrate levels	rs113615864	T	C	0.24785	0.049091	0.0255065	4.45e-07	0.000152689	25.4902
2-aminobutyrate levels	rs7302925	G	A	-0.0953616	0.0188826	0.788179	4.41e-07	0.00102618	25.5049
2-aminobutyrate levels	rs10022462	T	C	-0.122581	0.0156743	0.448686	5.26e-15	0.00364599	61.1604
2-aminobutyrate levels	rs2160387	C	T	0.165412	0.0154725	0.430517	1.13e-26	0.00675287	114.291
2-aminoheptanoate levels	rs115001093	C	T	0.150127	0.0326758	0.057824	4.34e-06	0.000277147	21.1089
2-aminoheptanoate levels	rs187860960	T	C	-0.283663	0.0616001	0.0150569	4.13e-06	7.58e-05	21.2052
2-aminoheptanoate levels	rs2262987	T	C	-0.257185	0.0554186	0.0194972	3.47e-06	9.92e-05	21.5368
2-aminoheptanoate levels	rs1545207	A	G	0.078839	0.0169835	0.271368	3.45e-06	0.00102683	21.549
2-aminoheptanoate levels	rs2093396	A	G	0.0787	0.0168007	0.295725	2.81e-06	0.00110136	21.9429
2-aminoheptanoate levels	rs7945555	G	C	0.0720025	0.0153252	0.452498	2.62e-06	0.00131792	22.0741
2-aminoheptanoate levels	rs142259271	C	T	-0.25073	0.0532748	0.0206581	2.52e-06	0.000107994	22.1498
2-aminoheptanoate levels	rs144763366	G	C	0.140459	0.0297227	0.0706026	2.29e-06	0.000353142	22.3317
2-aminoheptanoate levels	rs10133357	G	A	-0.078182	0.0159602	0.402112	9.65e-07	0.0013903	23.9959
2-aminoheptanoate levels	rs73551580	C	T	-0.115079	0.0234391	0.119315	9.12e-07	0.000610422	24.1052
2-aminoheptanoate levels	rs4750884	T	G	0.114498	0.0217957	0.851255	1.49e-07	0.000842094	27.5965
2-aminooctanoate levels	rs17124098	C	T	-0.104532	0.0228812	0.140548	4.91e-06	0.000607563	20.8709
2-aminooctanoate levels	rs76443138	G	A	-0.243266	0.0531051	0.0216034	4.63e-06	0.000106889	20.9841
2-aminooctanoate levels	rs1813006	T	G	-0.149835	0.0325343	0.0610282	4.12e-06	0.000292908	21.2101
2-aminooctanoate levels	rs2952620	C	T	0.229137	0.0494457	0.974139	3.58e-06	0.000130378	21.475
2-aminooctanoate levels	rs117802731	A	C	-0.210363	0.0453708	0.0301399	3.54e-06	0.00015144	21.4974
2-aminooctanoate levels	rs78185702	T	C	-0.129175	0.0275338	0.0863508	2.71e-06	0.00041848	22.0102
2-aminooctanoate levels	rs71425370	A	G	-0.0880349	0.0187295	0.748977	2.6e-06	0.00100102	22.0931
2-aminooctanoate levels	rs7907840	C	A	0.10863	0.0227796	0.133031	1.85e-06	0.000632074	22.7409
2-aminooctanoate levels	rs16903790	C	G	0.0951889	0.0195676	0.213341	1.15e-06	0.000957112	23.6645
2-aminooctanoate levels	rs12449852	G	A	-0.102067	0.0208524	0.835505	9.84e-07	0.000793532	23.9584
2-aminooctanoate levels	rs72844424	A	C	-0.143974	0.0294114	0.0745663	9.82e-07	0.000398501	23.9628
2-aminooctanoate levels	rs145105816	A	C	-0.353877	0.0720894	0.0117024	9.16e-07	6.72e-05	24.0969
2-aminooctanoate levels	rs7609407	G	A	0.11735	0.021655	0.151419	5.99e-08	0.000909343	29.3663
2-aminooctanoate levels	rs390132	C	T	0.124366	0.022488	0.134326	3.2e-08	0.000857078	30.5845
2-aminooctanoate levels	rs2470528	G	T	0.197528	0.0347284	0.0518659	1.29e-08	0.000383393	32.351
2-aminooctanoate levels	rs1185568	A	T	-0.111653	0.0154885	0.537817	5.65e-13	0.00311297	51.9663
2-aminooctanoate levels	rs111540621	G	C	-0.541019	0.0176216	0.221882	5.35e-207	0.0392199	942.615
2-aminophenol sulfate levels	rs62513256	A	G	0.122008	0.0267263	0.0890762	4.99e-06	0.000407518	20.8401
2-aminophenol sulfate levels	rs71513720	G	A	-0.120782	0.0264535	0.0927286	4.98e-06	0.000422662	20.8467
2-aminophenol sulfate levels	rs117336992	G	A	0.294068	0.0643408	0.0142944	4.87e-06	7.09e-05	20.8892
2-aminophenol sulfate levels	rs58619731	T	G	0.105575	0.0229751	0.134871	4.32e-06	0.00059376	21.1158
2-aminophenol sulfate levels	rs117959567	T	G	0.443964	0.0965327	0.00622483	4.24e-06	3.15e-05	21.1518
2-aminophenol sulfate levels	rs12918967	T	C	-0.275661	0.0597734	0.0166079	3.99e-06	8.37e-05	21.2684
2-aminophenol sulfate levels	rs143360828	A	G	-0.422634	0.0914967	0.00712268	3.85e-06	3.64e-05	21.3362
2-aminophenol sulfate levels	rs117278826	T	C	0.203701	0.0440525	0.0311582	3.76e-06	0.000155552	21.3818
2-aminophenol sulfate levels	rs7448252	C	T	-0.0734336	0.0157084	0.576454	2.94e-06	0.00128586	21.8537
2-aminophenol sulfate levels	rs138838316	A	T	0.119708	0.0253445	0.101167	2.32e-06	0.000488879	22.3089
2-aminophenol sulfate levels	rs144455406	G	C	-0.205124	0.0431451	0.0325505	1.99e-06	0.000171538	22.6032
2-aminophenol sulfate levels	rs761883	G	A	0.106196	0.0223192	0.86252	1.95e-06	0.000646952	22.6391
2-aminophenol sulfate levels	rs2677900	A	C	-0.0853787	0.0179288	0.244022	1.92e-06	0.00100818	22.6776
2-aminophenol sulfate levels	rs181001541	A	G	0.276045	0.0574944	0.0178031	1.58e-06	9.71e-05	23.052
2-aminophenol sulfate levels	rs17507995	A	G	-0.222143	0.0461668	0.0280368	1.5e-06	0.000152051	23.1529
2-aminophenol sulfate levels	rs4337770	G	A	-0.281069	0.0568645	0.018385	7.7e-07	0.000106256	24.4311
2-aminophenol sulfate levels	rs117110181	T	G	0.408434	0.0819578	0.00878149	6.25e-07	5.21e-05	24.8349
2-aminophenol sulfate levels	rs145094042	A	G	-0.417358	0.0816164	0.00848176	3.16e-07	5.3e-05	26.1495
2-butenoylglycine levels	rs55810147	T	C	0.103085	0.0224898	0.175247	4.57e-06	0.00073181	21.0097
2-butenoylglycine levels	rs7797966	A	C	-0.238647	0.0515637	0.0277331	3.69e-06	0.000139191	21.4202
2-butenoylglycine levels	rs10160757	C	T	0.10176	0.021881	0.811195	3.31e-06	0.000798294	21.6282
2-butenoylglycine levels	rs199493	A	G	0.124265	0.0267067	0.884741	3.27e-06	0.00053205	21.65
2-butenoylglycine levels	rs117548555	A	G	0.270916	0.0582142	0.021854	3.26e-06	0.000111571	21.6577
2-butenoylglycine levels	rs59164865	A	G	-0.117814	0.0252343	0.132943	3.03e-06	0.00060552	21.7977
2-butenoylglycine levels	rs149580671	A	G	-0.327493	0.0699671	0.0148953	2.86e-06	7.75e-05	21.9087
2-butenoylglycine levels	rs17007085	T	C	-0.10028	0.021216	0.2038	2.28e-06	0.000873639	22.341
2-butenoylglycine levels	rs2194080	G	C	0.202407	0.0425894	0.040939	2.01e-06	0.000213715	22.5865
2-butenoylglycine levels	rs75143249	T	C	0.405681	0.0843163	0.0103698	1.5e-06	5.73e-05	23.1497
2-butenoylglycine levels	rs117968676	A	G	-0.205435	0.0425162	0.0420875	1.35e-06	0.000226842	23.3475
2-butenoylglycine levels	rs115766504	G	A	0.344462	0.0696137	0.0151321	7.49e-07	8.79e-05	24.4846
2-butenoylglycine levels	rs76293759	T	C	0.165398	0.0333541	0.0681127	7.09e-07	0.000376147	24.5902
2-butenoylglycine levels	rs146446355	T	G	-0.450591	0.0907197	0.00874098	6.8e-07	5.15e-05	24.6696
2-butenoylglycine levels	rs596603	G	T	-0.138694	0.0169833	0.566855	3.17e-16	0.00394622	66.6916
2-butenoylglycine levels	rs1047891	A	C	0.262111	0.0180777	0.325609	1.23e-47	0.0111249	210.225
2'-deoxyuridine levels	rs10466271	C	G	-0.0873876	0.0191369	0.208002	4.96e-06	0.000827851	20.8524
2'-deoxyuridine levels	rs4868153	T	C	-0.103391	0.0222469	0.136023	3.36e-06	0.00061171	21.5986
2'-deoxyuridine levels	rs62299448	T	C	0.0739432	0.0158685	0.542831	3.17e-06	0.00129859	21.7132
2'-deoxyuridine levels	rs62102790	T	C	-0.139418	0.0293771	0.0750445	2.08e-06	0.000376759	22.5227
2'-deoxyuridine levels	rs61386854	C	T	0.149664	0.0314358	0.0622073	1.93e-06	0.000318668	22.6666
2'-deoxyuridine levels	rs115115143	C	A	-0.266945	0.0560138	0.0189721	1.88e-06	0.000101872	22.7119
2'-deoxyuridine levels	rs117028303	A	G	0.236431	0.049556	0.0240415	1.83e-06	0.00012871	22.7623
2'-deoxyuridine levels	rs4792607	G	C	0.11652	0.0242108	0.883443	1.49e-06	0.000574783	23.1624
2'-deoxyuridine levels	rs6845129	T	C	0.268033	0.0556763	0.0192916	1.48e-06	0.000105669	23.1759
2'-deoxyuridine levels	rs13094935	C	T	-0.155628	0.0310188	0.0649721	5.24e-07	0.000368537	25.1725
2'-deoxyuridine levels	rs390993	A	G	-0.0949512	0.0188065	0.232052	4.44e-07	0.00109473	25.4909
2'-deoxyuridine levels	rs11065979	T	C	-0.0790893	0.015549	0.445979	3.65e-07	0.00154055	25.872
2'-deoxyuridine levels	rs9616789	A	G	-0.169756	0.0311767	0.0657378	5.18e-08	0.000438812	29.6476
2'-deoxyuridine levels	rs7751693	A	G	0.226432	0.0396392	0.0378683	1.11e-08	0.00028651	32.6307
2'-deoxyuridine levels	rs66731853	A	G	-0.107077	0.0164002	0.31854	6.62e-11	0.00222999	42.6279
2'-deoxyuridine levels	rs131805	C	T	-0.315498	0.0180221	0.771952	1.29e-68	0.0130018	306.466
[truncated: 14,625 more rows]

## Sheet: Table 3
Table 3 Causal effects of gut microbiota on insomnia (Forward MR analysis)
[truncated: 1,662 more rows]

## Sheet: Table 4
Table 4 Causal effects of insomnia on identified gut microbiota (Reverse MR analysis)
[truncated: 43 more rows]

[truncated: 4 more sheets: Table 5, Table 6, Table 7, Table 8]
